# Supplementary material for: The Complete Genome Sequence and Analysis of the Epsilonproteobacterium Arcobacter butzleri
Source: PLoS One. 2007 Dec 26;2(12):e1358. doi: 10.1371/journal.pone.0001358 (PMC2147049; doi:10.1371/journal.pone.0001358)
Supplement: Table S5 — Trinary CGI data as determined with GENCOM. Trinary A. butzleri DNA microarray data for the reference strain RM4018 and the 12 additional A. butzleri tester strains. (0.91 MB XLS) [file pone.0001358.s007.xls]

## Sheet: TableS4
Table S5. Trinary CGI data as determined with GENCOM.
present =1; absent = 0; and multicopy = 2
CDS	RM1588	CDS	RM1591	CDS	RM4018	CDS	RM4128	CDS	RM4462	CDS	RM4467	CDS	RM4596	CDS	RM4843	CDS	RM4850	CDS	RM5516	CDS	RM5538	CDS	RM5541	CDS	RM5544
AB0001	1	AB0001	1	AB0001	1	AB0001	1	AB0001	1	AB0001	1	AB0001	1	AB0001	1	AB0001	1	AB0001	1	AB0001	1	AB0001	1	AB0001	1
AB0002	1	AB0002	1	AB0002	1	AB0002	1	AB0002	1	AB0002	1	AB0002	1	AB0002	1	AB0002	1	AB0002	1	AB0002	1	AB0002	1	AB0002	1
AB0003	1	AB0003	1	AB0003	1	AB0003	1	AB0003	1	AB0003	1	AB0003	1	AB0003	1	AB0003	1	AB0003	1	AB0003	1	AB0003	1	AB0003	1
AB0004	1	AB0004	1	AB0004	1	AB0004	1	AB0004	1	AB0004	1	AB0004	1	AB0004	1	AB0004	1	AB0004	1	AB0004	1	AB0004	1	AB0004	1
AB0005	1	AB0005	1	AB0005	1	AB0005	1	AB0005	1	AB0005	1	AB0005	1	AB0005	1	AB0005	1	AB0005	1	AB0005	1	AB0005	1	AB0005	1
AB0006	1	AB0006	1	AB0006	1	AB0006	1	AB0006	1	AB0006	1	AB0006	1	AB0006	1	AB0006	1	AB0006	1	AB0006	1	AB0006	1	AB0006	1
AB0007	1	AB0007	1	AB0007	1	AB0007	1	AB0007	1	AB0007	1	AB0007	1	AB0007	1	AB0007	1	AB0007	1	AB0007	1	AB0007	1	AB0007	1
AB0008	1	AB0008	1	AB0008	1	AB0008	1	AB0008	1	AB0008	1	AB0008	1	AB0008	1	AB0008	1	AB0008	1	AB0008	1	AB0008	1	AB0008	1
AB0009	1	AB0009	1	AB0009	1	AB0009	1	AB0009	1	AB0009	1	AB0009	1	AB0009	1	AB0009	1	AB0009	1	AB0009	1	AB0009	1	AB0009	1
AB0010	1	AB0010	1	AB0010	1	AB0010	1	AB0010	1	AB0010	1	AB0010	1	AB0010	1	AB0010	1	AB0010	1	AB0010	1	AB0010	1	AB0010	1
AB0011	1	AB0011	1	AB0011	1	AB0011	1	AB0011	1	AB0011	1	AB0011	1	AB0011	1	AB0011	1	AB0011	1	AB0011	1	AB0011	1	AB0011	1
AB0012	1	AB0012	1	AB0012	1	AB0012	1	AB0012	1	AB0012	1	AB0012	1	AB0012	1	AB0012	1	AB0012	1	AB0012	1	AB0012	1	AB0012	1
AB0013	1	AB0013	1	AB0013	1	AB0013	1	AB0013	1	AB0013	1	AB0013	1	AB0013	1	AB0013	1	AB0013	1	AB0013	1	AB0013	1	AB0013	1
AB0014	1	AB0014	1	AB0014	1	AB0014	1	AB0014	1	AB0014	1	AB0014	1	AB0014	1	AB0014	1	AB0014	1	AB0014	1	AB0014	1	AB0014	1
AB0015	1	AB0015	1	AB0015	1	AB0015	1	AB0015	1	AB0015	1	AB0015	1	AB0015	1	AB0015	1	AB0015	1	AB0015	1	AB0015	1	AB0015	1
AB0016	1	AB0016	1	AB0016	1	AB0016	1	AB0016	1	AB0016	1	AB0016	1	AB0016	1	AB0016	1	AB0016	1	AB0016	1	AB0016	1	AB0016	1
AB0017	1	AB0017	0	AB0017	1	AB0017	0	AB0017	1	AB0017	0	AB0017	1	AB0017	1	AB0017	1	AB0017	1	AB0017	0	AB0017	0	AB0017	1
AB0018	1	AB0018	1	AB0018	1	AB0018	1	AB0018	1	AB0018	1	AB0018	1	AB0018	1	AB0018	1	AB0018	1	AB0018	1	AB0018	1	AB0018	1
AB0019	1	AB0019	1	AB0019	1	AB0019	1	AB0019	1	AB0019	1	AB0019	1	AB0019	1	AB0019	1	AB0019	1	AB0019	1	AB0019	1	AB0019	1
AB0020	1	AB0020	1	AB0020	1	AB0020	1	AB0020	1	AB0020	1	AB0020	1	AB0020	1	AB0020	1	AB0020	1	AB0020	1	AB0020	1	AB0020	1
AB0021	1	AB0021	1	AB0021	1	AB0021	1	AB0021	1	AB0021	1	AB0021	1	AB0021	1	AB0021	1	AB0021	1	AB0021	1	AB0021	1	AB0021	1
AB0022	0	AB0022	1	AB0022	1	AB0022	0	AB0022	1	AB0022	1	AB0022	0	AB0022	1	AB0022	0	AB0022	0	AB0022	1	AB0022	1	AB0022	1
AB0023	1	AB0023	1	AB0023	1	AB0023	1	AB0023	1	AB0023	1	AB0023	1	AB0023	1	AB0023	1	AB0023	1	AB0023	1	AB0023	1	AB0023	1
AB0025	1	AB0024	1	AB0024	1	AB0024	0	AB0025	1	AB0025	1	AB0025	1	AB0025	1	AB0025	1	AB0025	1	AB0025	1	AB0025	1	AB0025	1
AB0026	1	AB0025	1	AB0025	1	AB0025	1	AB0026	1	AB0026	1	AB0026	1	AB0026	1	AB0026	1	AB0026	1	AB0026	1	AB0026	1	AB0026	1
AB0027	1	AB0026	1	AB0026	1	AB0026	1	AB0027	1	AB0027	1	AB0027	1	AB0027	1	AB0027	1	AB0027	1	AB0027	1	AB0027	1	AB0027	1
AB0028	1	AB0027	1	AB0027	1	AB0027	1	AB0028	1	AB0028	1	AB0028	1	AB0028	1	AB0028	1	AB0028	1	AB0028	1	AB0028	1	AB0028	1
AB0029	1	AB0028	1	AB0028	1	AB0028	1	AB0029	1	AB0029	1	AB0029	1	AB0029	1	AB0029	1	AB0029	1	AB0029	1	AB0029	1	AB0029	1
AB0030	1	AB0029	1	AB0029	1	AB0029	1	AB0030	1	AB0030	1	AB0030	1	AB0030	1	AB0030	1	AB0030	1	AB0030	1	AB0030	1	AB0030	1
AB0031	1	AB0030	1	AB0030	1	AB0030	1	AB0031	1	AB0031	1	AB0031	1	AB0031	1	AB0031	1	AB0031	1	AB0031	1	AB0031	1	AB0031	1
AB0032	1	AB0031	1	AB0031	1	AB0031	1	AB0032	1	AB0032	1	AB0032	1	AB0032	1	AB0032	1	AB0032	1	AB0032	1	AB0032	1	AB0032	1
AB0033	1	AB0032	1	AB0032	1	AB0032	1	AB0033	1	AB0033	1	AB0033	1	AB0033	1	AB0033	1	AB0033	1	AB0033	1	AB0033	1	AB0033	1
AB0034	1	AB0033	1	AB0033	1	AB0033	1	AB0034	1	AB0034	1	AB0034	1	AB0034	1	AB0034	1	AB0034	1	AB0034	1	AB0034	1	AB0034	1
AB0035	1	AB0034	1	AB0034	1	AB0034	1	AB0035	1	AB0035	1	AB0035	1	AB0035	1	AB0035	1	AB0035	1	AB0035	1	AB0035	1	AB0035	1
AB0036	1	AB0035	1	AB0035	1	AB0035	1	AB0036	1	AB0036	1	AB0036	1	AB0036	1	AB0036	1	AB0036	1	AB0036	1	AB0036	1	AB0036	1
AB0037	1	AB0036	1	AB0036	1	AB0036	1	AB0037	1	AB0037	1	AB0037	1	AB0037	1	AB0037	1	AB0037	1	AB0037	1	AB0037	1	AB0037	1
AB0038	1	AB0037	1	AB0037	1	AB0037	1	AB0038	1	AB0038	1	AB0038	1	AB0038	1	AB0038	1	AB0038	1	AB0038	1	AB0038	1	AB0038	1
AB0039	1	AB0038	1	AB0038	1	AB0038	1	AB0039	1	AB0039	1	AB0039	1	AB0039	1	AB0039	1	AB0039	1	AB0039	1	AB0039	1	AB0039	1
AB0040	1	AB0039	1	AB0039	1	AB0039	1	AB0040	1	AB0040	1	AB0040	1	AB0040	1	AB0040	1	AB0040	1	AB0040	1	AB0040	1	AB0040	1
AB0041	1	AB0040	1	AB0040	1	AB0040	1	AB0041	1	AB0041	1	AB0041	1	AB0041	1	AB0041	1	AB0041	1	AB0041	1	AB0041	1	AB0041	1
AB0042	1	AB0041	1	AB0041	1	AB0041	1	AB0042	1	AB0042	1	AB0042	1	AB0042	1	AB0042	1	AB0042	1	AB0042	1	AB0042	1	AB0042	1
AB0044	1	AB0042	1	AB0042	1	AB0042	1	AB0044	1	AB0044	1	AB0044	1	AB0044	1	AB0044	1	AB0044	1	AB0044	1	AB0044	1	AB0044	1
AB0045	1	AB0044	1	AB0044	1	AB0044	1	AB0045	1	AB0045	1	AB0045	1	AB0045	1	AB0045	1	AB0045	1	AB0045	1	AB0045	1	AB0045	1
AB0046	0	AB0045	1	AB0045	1	AB0045	1	AB0046	1	AB0046	1	AB0046	1	AB0046	1	AB0046	1	AB0046	1	AB0046	1	AB0046	1	AB0046	1
AB0047	1	AB0046	1	AB0046	1	AB0046	1	AB0047	1	AB0047	1	AB0047	1	AB0047	1	AB0047	1	AB0047	1	AB0047	1	AB0047	1	AB0047	1
AB0048	1	AB0047	1	AB0047	1	AB0047	1	AB0048	1	AB0048	1	AB0048	1	AB0048	1	AB0048	1	AB0048	1	AB0048	1	AB0048	1	AB0048	1
AB0049	1	AB0048	1	AB0048	1	AB0048	1	AB0049	1	AB0049	1	AB0049	1	AB0049	1	AB0049	1	AB0049	1	AB0049	1	AB0049	1	AB0049	1
AB0050	1	AB0049	1	AB0049	1	AB0049	1	AB0050	1	AB0050	1	AB0050	1	AB0050	1	AB0050	1	AB0050	1	AB0050	1	AB0050	1	AB0050	1
AB0051	1	AB0050	1	AB0050	1	AB0050	1	AB0051	1	AB0051	1	AB0051	1	AB0051	1	AB0051	1	AB0051	1	AB0051	1	AB0051	1	AB0051	1
AB0052	1	AB0051	1	AB0051	1	AB0051	1	AB0052	1	AB0052	1	AB0052	1	AB0052	1	AB0052	1	AB0052	1	AB0052	1	AB0052	1	AB0052	1
AB0053	1	AB0052	1	AB0052	1	AB0052	1	AB0053	1	AB0053	1	AB0053	1	AB0053	1	AB0053	1	AB0053	1	AB0053	1	AB0053	1	AB0053	1
AB0054	1	AB0053	1	AB0053	1	AB0053	1	AB0054	1	AB0054	1	AB0054	1	AB0054	1	AB0054	1	AB0054	1	AB0054	1	AB0054	1	AB0054	1
AB0055	1	AB0054	1	AB0054	1	AB0054	1	AB0055	1	AB0055	1	AB0055	1	AB0055	1	AB0055	1	AB0055	1	AB0055	1	AB0055	1	AB0055	1
AB0056	1	AB0055	1	AB0055	1	AB0055	1	AB0056	1	AB0056	1	AB0056	1	AB0056	1	AB0056	1	AB0056	1	AB0056	1	AB0056	1	AB0056	1
AB0057	1	AB0056	1	AB0056	1	AB0056	1	AB0057	1	AB0057	1	AB0057	1	AB0057	1	AB0057	1	AB0057	1	AB0057	1	AB0057	1	AB0057	1
AB0058	1	AB0057	1	AB0057	1	AB0057	1	AB0058	1	AB0058	1	AB0058	1	AB0058	1	AB0058	1	AB0058	1	AB0058	1	AB0058	1	AB0058	1
AB0060	1	AB0058	1	AB0058	1	AB0058	1	AB0060	1	AB0060	1	AB0060	1	AB0060	1	AB0060	1	AB0060	1	AB0060	1	AB0060	1	AB0060	1
AB0061	1	AB0060	1	AB0060	1	AB0060	1	AB0061	1	AB0061	1	AB0061	1	AB0061	1	AB0061	1	AB0061	1	AB0061	1	AB0061	1	AB0061	1
AB0062	1	AB0061	1	AB0061	1	AB0061	1	AB0062	1	AB0062	1	AB0062	1	AB0062	1	AB0062	1	AB0062	1	AB0062	1	AB0062	1	AB0062	1
AB0063	1	AB0062	1	AB0062	1	AB0062	1	AB0063	1	AB0063	1	AB0063	1	AB0063	1	AB0063	1	AB0063	1	AB0063	1	AB0063	1	AB0063	1
AB0064	1	AB0063	1	AB0063	1	AB0063	1	AB0064	1	AB0064	1	AB0064	1	AB0064	1	AB0064	1	AB0064	1	AB0064	1	AB0064	1	AB0064	1
AB0065	1	AB0064	1	AB0064	1	AB0064	1	AB0065	1	AB0065	1	AB0065	1	AB0065	1	AB0065	1	AB0065	1	AB0065	1	AB0065	1	AB0065	1
AB0066	1	AB0065	1	AB0065	1	AB0065	1	AB0066	1	AB0066	1	AB0066	1	AB0066	1	AB0066	1	AB0066	1	AB0066	1	AB0066	1	AB0066	1
AB0067	1	AB0066	1	AB0066	1	AB0066	1	AB0067	1	AB0067	1	AB0067	1	AB0067	1	AB0067	1	AB0067	1	AB0067	1	AB0067	1	AB0067	1
AB0068	1	AB0067	1	AB0067	1	AB0067	1	AB0068	1	AB0068	1	AB0068	1	AB0068	1	AB0068	1	AB0068	1	AB0068	1	AB0068	1	AB0068	1
AB0069	1	AB0068	1	AB0068	1	AB0068	1	AB0069	1	AB0069	1	AB0069	1	AB0069	1	AB0069	1	AB0069	1	AB0069	1	AB0069	1	AB0069	1
AB0070	1	AB0069	1	AB0069	1	AB0069	1	AB0070	1	AB0070	1	AB0070	1	AB0070	1	AB0070	1	AB0070	1	AB0070	1	AB0070	1	AB0070	1
AB0071	1	AB0070	1	AB0070	1	AB0070	1	AB0071	1	AB0071	1	AB0071	1	AB0071	1	AB0071	1	AB0071	1	AB0071	1	AB0071	1	AB0071	1
AB0072	1	AB0071	1	AB0071	1	AB0071	1	AB0072	1	AB0072	1	AB0072	1	AB0072	1	AB0072	1	AB0072	1	AB0072	1	AB0072	1	AB0072	1
AB0073	1	AB0072	1	AB0072	1	AB0072	1	AB0073	1	AB0073	1	AB0073	1	AB0073	1	AB0073	1	AB0073	1	AB0073	1	AB0073	1	AB0073	1
AB0074	1	AB0073	1	AB0073	1	AB0073	1	AB0074	1	AB0074	1	AB0074	1	AB0074	1	AB0074	1	AB0074	1	AB0074	1	AB0074	1	AB0074	1
AB0075	1	AB0074	1	AB0074	1	AB0074	1	AB0075	1	AB0075	1	AB0075	1	AB0075	1	AB0075	1	AB0075	1	AB0075	1	AB0075	1	AB0075	1
AB0076	1	AB0075	1	AB0075	1	AB0075	1	AB0076	1	AB0076	1	AB0076	1	AB0076	1	AB0076	1	AB0076	1	AB0076	1	AB0076	1	AB0076	1
AB0077	1	AB0076	1	AB0076	1	AB0076	1	AB0077	1	AB0077	1	AB0077	1	AB0077	1	AB0077	1	AB0077	1	AB0077	1	AB0077	1	AB0077	1
AB0078	1	AB0077	1	AB0077	1	AB0077	1	AB0078	1	AB0078	1	AB0078	1	AB0078	1	AB0078	1	AB0078	1	AB0078	1	AB0078	1	AB0078	1
AB0079	1	AB0078	1	AB0078	1	AB0078	1	AB0079	1	AB0079	1	AB0079	1	AB0079	1	AB0079	1	AB0080	1	AB0079	1	AB0079	1	AB0079	1
AB0080	1	AB0079	1	AB0079	1	AB0079	1	AB0080	1	AB0080	1	AB0080	1	AB0080	1	AB0080	1	AB0081	1	AB0080	1	AB0080	1	AB0080	1
AB0081	1	AB0080	1	AB0080	1	AB0080	1	AB0081	1	AB0081	1	AB0081	1	AB0081	1	AB0081	1	AB0082	1	AB0081	1	AB0081	1	AB0081	1
AB0082	1	AB0081	1	AB0081	1	AB0081	1	AB0082	1	AB0082	1	AB0082	1	AB0082	1	AB0082	1	AB0083	1	AB0082	1	AB0082	1	AB0082	1
AB0083	1	AB0082	1	AB0082	1	AB0082	1	AB0083	1	AB0083	1	AB0083	1	AB0083	1	AB0083	1	AB0084	1	AB0083	1	AB0083	1	AB0083	1
AB0084	1	AB0083	1	AB0083	1	AB0083	1	AB0084	1	AB0084	1	AB0084	1	AB0084	1	AB0084	1	AB0085	1	AB0084	1	AB0084	1	AB0084	1
AB0085	1	AB0084	1	AB0084	1	AB0084	1	AB0085	1	AB0085	1	AB0085	1	AB0085	1	AB0085	1	AB0086	1	AB0085	1	AB0085	1	AB0085	1
AB0086	1	AB0085	1	AB0085	1	AB0085	1	AB0086	1	AB0086	1	AB0086	1	AB0086	1	AB0086	1	AB0087	1	AB0086	1	AB0086	1	AB0086	1
AB0087	1	AB0086	1	AB0086	1	AB0086	1	AB0087	1	AB0087	1	AB0087	1	AB0087	1	AB0087	1	AB0088	1	AB0087	1	AB0087	1	AB0087	1
AB0088	1	AB0087	1	AB0087	1	AB0087	0	AB0088	1	AB0088	1	AB0088	1	AB0088	1	AB0088	1	AB0089	1	AB0088	1	AB0088	1	AB0088	1
AB0089	1	AB0088	1	AB0088	1	AB0088	1	AB0089	1	AB0089	1	AB0089	1	AB0089	1	AB0089	1	AB0090	1	AB0089	1	AB0089	1	AB0089	1
AB0090	1	AB0089	1	AB0089	1	AB0089	1	AB0090	1	AB0090	1	AB0090	1	AB0090	1	AB0090	1	AB0091	1	AB0090	1	AB0090	1	AB0090	1
AB0091	1	AB0090	1	AB0090	1	AB0090	1	AB0091	1	AB0091	1	AB0091	1	AB0091	1	AB0091	1	AB0092	1	AB0091	1	AB0091	1	AB0091	1
AB0092	1	AB0091	1	AB0091	1	AB0091	1	AB0092	1	AB0092	1	AB0092	1	AB0092	1	AB0092	1	AB0093	1	AB0092	1	AB0092	1	AB0092	1
AB0093	1	AB0092	1	AB0092	1	AB0092	1	AB0093	1	AB0093	1	AB0093	1	AB0093	1	AB0093	1	AB0094	1	AB0093	1	AB0093	1	AB0093	1
AB0094	1	AB0093	1	AB0093	1	AB0093	1	AB0094	1	AB0094	1	AB0094	1	AB0094	1	AB0094	1	AB0095	1	AB0094	1	AB0094	1	AB0094	1
AB0095	1	AB0094	1	AB0094	1	AB0094	1	AB0095	1	AB0095	1	AB0095	1	AB0095	1	AB0095	1	AB0096	1	AB0095	1	AB0095	1	AB0095	1
AB0096	1	AB0095	1	AB0095	1	AB0095	1	AB0096	1	AB0096	1	AB0096	1	AB0096	1	AB0096	1	AB0097	1	AB0096	1	AB0096	1	AB0096	1
AB0097	1	AB0096	1	AB0096	1	AB0096	1	AB0097	1	AB0097	1	AB0097	1	AB0097	1	AB0097	1	AB0098	1	AB0097	1	AB0097	1	AB0097	1
AB0098	1	AB0097	1	AB0097	1	AB0097	1	AB0098	1	AB0098	1	AB0098	1	AB0098	1	AB0098	1	AB0099	1	AB0098	1	AB0098	1	AB0098	1
AB0099	1	AB0098	1	AB0098	1	AB0098	1	AB0099	1	AB0099	1	AB0099	1	AB0099	1	AB0099	1	AB0100	1	AB0099	1	AB0099	1	AB0099	1
AB0100	1	AB0099	1	AB0099	1	AB0099	1	AB0100	1	AB0100	1	AB0100	1	AB0100	1	AB0100	1	AB0102	0	AB0100	1	AB0100	1	AB0100	1
AB0102	0	AB0100	1	AB0100	1	AB0100	1	AB0102	0	AB0102	0	AB0102	0	AB0102	1	AB0102	0	AB0103	0	AB0102	0	AB0102	0	AB0102	0
AB0103	0	AB0102	0	AB0102	1	AB0102	0	AB0103	0	AB0103	0	AB0103	0	AB0103	1	AB0103	0	AB0104	0	AB0103	0	AB0103	0	AB0103	0
AB0104	0	AB0103	0	AB0103	1	AB0103	0	AB0104	0	AB0104	0	AB0104	0	AB0104	0	AB0104	0	AB0105	0	AB0104	0	AB0104	0	AB0104	0
AB0105	0	AB0104	0	AB0104	1	AB0104	0	AB0105	0	AB0105	0	AB0105	0	AB0105	1	AB0105	0	AB0106	0	AB0105	0	AB0105	0	AB0105	0
AB0106	0	AB0105	0	AB0105	1	AB0105	0	AB0106	0	AB0106	0	AB0106	0	AB0106	1	AB0106	0	AB0107	0	AB0106	0	AB0106	1	AB0106	0
AB0107	0	AB0106	0	AB0106	1	AB0106	0	AB0107	0	AB0107	0	AB0107	0	AB0107	1	AB0107	0	AB0108	1	AB0107	0	AB0107	1	AB0107	0
AB0108	1	AB0107	0	AB0107	1	AB0107	0	AB0108	1	AB0108	1	AB0108	1	AB0108	1	AB0108	1	AB0109	1	AB0108	1	AB0108	1	AB0108	1
AB0109	1	AB0108	1	AB0108	1	AB0108	1	AB0109	1	AB0109	1	AB0109	1	AB0109	1	AB0109	1	AB0110	1	AB0109	1	AB0109	1	AB0109	1
AB0110	1	AB0109	1	AB0109	1	AB0109	1	AB0110	1	AB0110	1	AB0110	1	AB0110	1	AB0110	1	AB0111	1	AB0110	1	AB0110	1	AB0110	1
AB0111	1	AB0110	1	AB0110	1	AB0110	1	AB0111	1	AB0111	1	AB0111	1	AB0111	1	AB0111	1	AB0112	1	AB0111	1	AB0111	1	AB0111	1
AB0112	1	AB0111	1	AB0111	1	AB0111	1	AB0112	1	AB0112	1	AB0112	1	AB0112	1	AB0112	1	AB0113	0	AB0112	1	AB0112	1	AB0112	1
AB0113	0	AB0112	1	AB0112	1	AB0112	1	AB0113	1	AB0113	1	AB0113	0	AB0113	1	AB0113	0	AB0114	0	AB0113	1	AB0113	1	AB0113	1
AB0114	0	AB0113	0	AB0113	1	AB0113	0	AB0114	0	AB0114	0	AB0114	0	AB0114	1	AB0114	0	AB0115	1	AB0114	0	AB0114	1	AB0114	1
AB0115	1	AB0114	0	AB0114	1	AB0114	1	AB0115	1	AB0115	1	AB0115	1	AB0115	1	AB0115	1	AB0116	1	AB0115	1	AB0115	1	AB0115	1
AB0116	1	AB0115	1	AB0115	1	AB0115	1	AB0116	1	AB0116	1	AB0116	1	AB0116	1	AB0116	1	AB0117	1	AB0116	1	AB0116	1	AB0116	1
AB0117	1	AB0116	1	AB0116	1	AB0116	1	AB0117	1	AB0117	1	AB0117	1	AB0117	1	AB0117	1	AB0118	1	AB0117	1	AB0117	1	AB0117	1
AB0118	1	AB0117	1	AB0117	1	AB0117	1	AB0118	1	AB0118	1	AB0118	1	AB0118	1	AB0118	1	AB0119	1	AB0118	1	AB0118	1	AB0118	1
AB0119	1	AB0118	1	AB0118	1	AB0118	1	AB0119	1	AB0119	1	AB0119	1	AB0119	1	AB0119	1	AB0120	1	AB0119	1	AB0119	1	AB0119	1
AB0120	0	AB0119	1	AB0119	1	AB0119	1	AB0120	1	AB0120	1	AB0120	1	AB0120	1	AB0120	1	AB0121	1	AB0120	1	AB0120	1	AB0120	1
AB0121	1	AB0120	1	AB0120	1	AB0120	1	AB0121	1	AB0121	1	AB0121	1	AB0121	1	AB0121	1	AB0122	1	AB0121	1	AB0121	1	AB0121	1
AB0122	1	AB0121	1	AB0121	1	AB0121	1	AB0122	1	AB0122	1	AB0122	1	AB0122	1	AB0122	1	AB0123	1	AB0122	1	AB0122	1	AB0122	1
AB0123	1	AB0122	1	AB0122	1	AB0122	1	AB0123	1	AB0123	1	AB0123	1	AB0123	1	AB0123	1	AB0124	1	AB0123	1	AB0123	1	AB0123	1
AB0124	1	AB0123	1	AB0123	1	AB0123	1	AB0124	1	AB0124	1	AB0124	1	AB0124	1	AB0124	1	AB0125	1	AB0124	1	AB0124	1	AB0124	1
AB0125	1	AB0124	1	AB0124	1	AB0124	1	AB0125	1	AB0125	1	AB0125	1	AB0125	1	AB0125	1	AB0126	1	AB0125	1	AB0125	1	AB0125	1
AB0126	1	AB0125	1	AB0125	1	AB0125	1	AB0126	1	AB0126	1	AB0126	1	AB0126	1	AB0126	1	AB0127	1	AB0126	1	AB0126	1	AB0126	1
AB0127	1	AB0126	1	AB0126	1	AB0126	1	AB0127	1	AB0127	1	AB0127	1	AB0127	1	AB0127	1	AB0128	1	AB0127	1	AB0127	1	AB0127	1
AB0128	1	AB0127	1	AB0127	1	AB0127	1	AB0128	1	AB0128	1	AB0128	1	AB0128	1	AB0128	1	AB0129	1	AB0128	1	AB0128	1	AB0128	1
AB0129	1	AB0128	1	AB0128	1	AB0128	1	AB0129	1	AB0129	1	AB0129	1	AB0129	1	AB0129	1	AB0130	1	AB0129	1	AB0129	1	AB0129	1
AB0130	1	AB0129	1	AB0129	1	AB0129	1	AB0130	1	AB0130	1	AB0130	1	AB0130	1	AB0130	1	AB0131	1	AB0130	1	AB0130	1	AB0130	1
AB0131	1	AB0130	1	AB0130	1	AB0130	1	AB0131	1	AB0131	1	AB0131	1	AB0131	1	AB0131	1	AB0132	1	AB0131	1	AB0131	1	AB0131	1
AB0132	1	AB0131	1	AB0131	1	AB0131	1	AB0132	1	AB0132	1	AB0132	1	AB0132	1	AB0132	1	AB0133	0	AB0132	1	AB0132	1	AB0132	1
AB0133	0	AB0132	1	AB0132	1	AB0132	1	AB0133	0	AB0133	1	AB0133	0	AB0133	1	AB0133	1	AB0134	1	AB0133	1	AB0133	1	AB0133	1
AB0134	1	AB0133	0	AB0133	1	AB0133	1	AB0134	1	AB0134	1	AB0134	1	AB0134	1	AB0134	1	AB0135	1	AB0134	1	AB0134	1	AB0134	1
AB0135	1	AB0134	1	AB0134	1	AB0134	1	AB0135	1	AB0135	1	AB0135	1	AB0135	1	AB0135	1	AB0136	1	AB0135	1	AB0135	1	AB0135	1
AB0136	1	AB0135	1	AB0135	1	AB0135	1	AB0136	1	AB0136	1	AB0136	1	AB0136	1	AB0136	1	AB0137	1	AB0136	1	AB0136	1	AB0136	1
AB0137	1	AB0136	1	AB0136	1	AB0136	1	AB0137	1	AB0137	1	AB0137	1	AB0137	1	AB0137	1	AB0138	1	AB0137	1	AB0137	1	AB0137	1
AB0138	1	AB0137	1	AB0137	1	AB0137	1	AB0138	1	AB0138	1	AB0138	1	AB0138	1	AB0138	1	AB0139	1	AB0138	1	AB0138	1	AB0138	1
AB0139	1	AB0138	1	AB0138	1	AB0138	1	AB0139	1	AB0139	1	AB0139	1	AB0139	1	AB0139	1	AB0140	1	AB0139	1	AB0139	1	AB0139	1
AB0140	1	AB0139	1	AB0139	1	AB0139	1	AB0140	1	AB0140	1	AB0140	1	AB0140	1	AB0141	1	AB0142	1	AB0140	1	AB0140	1	AB0140	1
AB0141	1	AB0140	1	AB0140	1	AB0140	1	AB0142	1	AB0141	1	AB0141	1	AB0141	1	AB0142	1	AB0143	1	AB0141	1	AB0142	1	AB0141	1
AB0142	1	AB0141	1	AB0141	1	AB0141	1	AB0143	1	AB0142	1	AB0142	1	AB0142	1	AB0143	1	AB0144	1	AB0142	1	AB0143	1	AB0142	1
AB0143	1	AB0142	1	AB0142	1	AB0142	1	AB0144	1	AB0143	1	AB0143	1	AB0143	1	AB0144	1	AB0145	1	AB0143	1	AB0144	1	AB0143	1
AB0144	1	AB0143	1	AB0143	1	AB0143	1	AB0145	1	AB0144	1	AB0144	1	AB0144	1	AB0145	1	AB0146	1	AB0144	1	AB0145	1	AB0144	1
AB0145	1	AB0144	1	AB0144	1	AB0144	1	AB0146	1	AB0145	1	AB0145	1	AB0145	1	AB0146	1	AB0147	1	AB0145	1	AB0146	1	AB0145	1
AB0146	1	AB0145	1	AB0145	1	AB0145	1	AB0147	1	AB0146	1	AB0146	1	AB0146	1	AB0147	1	AB0148	1	AB0146	1	AB0147	1	AB0146	1
AB0147	1	AB0146	1	AB0146	1	AB0146	1	AB0148	1	AB0147	1	AB0147	1	AB0147	1	AB0148	1	AB0149	1	AB0147	1	AB0148	1	AB0147	1
AB0148	1	AB0147	1	AB0147	1	AB0147	1	AB0149	1	AB0148	1	AB0148	1	AB0148	1	AB0149	1	AB0150	1	AB0148	1	AB0149	1	AB0148	1
AB0149	1	AB0148	1	AB0148	1	AB0148	1	AB0150	1	AB0149	1	AB0149	1	AB0149	1	AB0150	1	AB0151	1	AB0149	1	AB0150	1	AB0149	1
AB0150	1	AB0149	1	AB0149	1	AB0149	1	AB0151	1	AB0150	1	AB0150	1	AB0150	1	AB0151	1	AB0153	1	AB0150	1	AB0151	1	AB0150	1
AB0151	1	AB0150	1	AB0150	1	AB0150	1	AB0153	1	AB0151	1	AB0151	1	AB0151	1	AB0153	1	AB0155	1	AB0151	1	AB0153	1	AB0151	1
AB0152	1	AB0151	1	AB0151	1	AB0151	1	AB0155	1	AB0153	1	AB0153	1	AB0153	1	AB0155	1	AB0156	1	AB0152	1	AB0155	1	AB0152	1
AB0153	1	AB0153	1	AB0152	1	AB0153	1	AB0156	1	AB0155	1	AB0155	1	AB0155	1	AB0156	1	AB0157	1	AB0153	1	AB0156	1	AB0153	1
AB0155	1	AB0155	1	AB0153	1	AB0155	1	AB0157	1	AB0156	1	AB0156	1	AB0156	1	AB0157	1	AB0158	1	AB0155	1	AB0157	1	AB0155	1
AB0156	1	AB0156	1	AB0155	1	AB0156	1	AB0158	1	AB0157	1	AB0157	1	AB0157	1	AB0158	1	AB0159	1	AB0156	1	AB0158	1	AB0156	1
AB0157	1	AB0157	1	AB0156	1	AB0157	1	AB0159	1	AB0158	1	AB0158	1	AB0158	1	AB0159	1	AB0160	1	AB0157	1	AB0159	1	AB0157	1
AB0158	1	AB0158	1	AB0157	1	AB0158	1	AB0160	1	AB0159	1	AB0159	1	AB0159	1	AB0160	1	AB0161	1	AB0158	1	AB0160	1	AB0158	1
AB0159	1	AB0159	1	AB0158	1	AB0159	1	AB0161	1	AB0160	1	AB0160	1	AB0160	1	AB0161	1	AB0162	1	AB0159	1	AB0161	1	AB0159	1
AB0160	1	AB0160	1	AB0159	1	AB0160	1	AB0162	1	AB0161	1	AB0161	1	AB0161	1	AB0162	1	AB0163	1	AB0160	1	AB0162	1	AB0160	1
AB0161	1	AB0161	1	AB0160	1	AB0161	1	AB0163	1	AB0162	1	AB0162	1	AB0162	1	AB0163	1	AB0164	1	AB0161	1	AB0163	1	AB0161	1
AB0162	1	AB0162	1	AB0161	1	AB0162	1	AB0164	1	AB0163	1	AB0163	1	AB0163	1	AB0164	1	AB0165	1	AB0162	1	AB0164	1	AB0162	1
AB0163	1	AB0163	1	AB0162	1	AB0163	1	AB0165	1	AB0164	1	AB0164	1	AB0164	1	AB0165	1	AB0166	1	AB0163	1	AB0165	1	AB0163	1
AB0164	1	AB0164	1	AB0163	1	AB0164	1	AB0166	1	AB0165	1	AB0165	1	AB0165	1	AB0166	1	AB0167	1	AB0164	1	AB0166	1	AB0164	1
AB0165	1	AB0165	1	AB0164	1	AB0165	0	AB0167	1	AB0166	1	AB0166	1	AB0166	1	AB0167	1	AB0168	1	AB0165	1	AB0167	1	AB0165	1
AB0166	1	AB0166	1	AB0165	1	AB0166	1	AB0168	1	AB0167	1	AB0167	1	AB0167	1	AB0168	1	AB0169	1	AB0166	1	AB0168	1	AB0166	1
AB0167	1	AB0167	1	AB0166	1	AB0167	1	AB0169	1	AB0168	1	AB0168	1	AB0168	1	AB0169	1	AB0170	1	AB0167	1	AB0169	1	AB0167	1
AB0168	1	AB0168	1	AB0167	1	AB0168	1	AB0170	1	AB0169	1	AB0169	1	AB0169	1	AB0170	1	AB0171	1	AB0168	1	AB0170	1	AB0168	1
AB0169	1	AB0169	1	AB0168	1	AB0169	1	AB0171	1	AB0170	1	AB0170	1	AB0170	1	AB0171	1	AB0172	1	AB0169	1	AB0171	1	AB0169	1
AB0170	1	AB0170	1	AB0169	1	AB0170	1	AB0172	1	AB0171	1	AB0171	1	AB0171	1	AB0172	1	AB0173	1	AB0170	1	AB0172	1	AB0170	1
AB0171	1	AB0171	1	AB0170	1	AB0171	1	AB0173	1	AB0172	1	AB0172	1	AB0172	1	AB0173	1	AB0174	1	AB0171	1	AB0173	1	AB0171	1
AB0172	1	AB0172	1	AB0171	1	AB0172	1	AB0174	1	AB0173	1	AB0173	1	AB0173	1	AB0174	1	AB0175	0	AB0172	1	AB0174	1	AB0172	1
AB0173	1	AB0173	1	AB0172	1	AB0173	1	AB0175	0	AB0174	1	AB0174	1	AB0174	1	AB0175	0	AB0176	1	AB0173	1	AB0175	0	AB0173	1
AB0174	1	AB0174	1	AB0173	1	AB0174	1	AB0176	1	AB0175	0	AB0175	0	AB0175	1	AB0176	1	AB0177	1	AB0174	1	AB0176	1	AB0174	1
AB0175	0	AB0175	0	AB0174	1	AB0175	0	AB0177	1	AB0176	1	AB0176	1	AB0176	1	AB0177	1	AB0178	1	AB0175	0	AB0177	1	AB0175	0
AB0176	1	AB0176	1	AB0175	1	AB0176	1	AB0178	1	AB0177	1	AB0177	1	AB0177	1	AB0178	1	AB0179	1	AB0176	1	AB0178	1	AB0176	1
AB0177	1	AB0177	1	AB0176	1	AB0177	1	AB0179	1	AB0178	1	AB0178	1	AB0178	1	AB0179	1	AB0180	1	AB0177	1	AB0179	1	AB0177	1
AB0178	1	AB0178	1	AB0177	1	AB0178	1	AB0180	1	AB0179	1	AB0179	1	AB0179	1	AB0180	1	AB0181	1	AB0178	1	AB0180	1	AB0178	1
AB0179	1	AB0179	1	AB0178	1	AB0179	1	AB0181	1	AB0180	1	AB0180	1	AB0180	1	AB0181	1	AB0183	1	AB0179	1	AB0181	1	AB0179	1
AB0180	1	AB0180	1	AB0179	1	AB0180	1	AB0183	1	AB0181	1	AB0181	1	AB0181	1	AB0183	1	AB0184	1	AB0180	1	AB0183	1	AB0180	1
AB0181	1	AB0181	1	AB0180	1	AB0181	1	AB0184	1	AB0183	1	AB0183	1	AB0183	1	AB0184	1	AB0185	1	AB0181	1	AB0184	1	AB0181	1
AB0183	1	AB0183	1	AB0181	1	AB0183	1	AB0185	1	AB0184	1	AB0184	1	AB0184	1	AB0185	1	AB0186	0	AB0183	1	AB0185	1	AB0183	1
AB0184	1	AB0184	1	AB0183	1	AB0184	1	AB0186	1	AB0185	1	AB0185	1	AB0185	1	AB0186	0	AB0187	0	AB0184	1	AB0186	1	AB0184	1
AB0185	1	AB0185	1	AB0184	1	AB0185	1	AB0187	1	AB0186	1	AB0186	1	AB0186	1	AB0187	0	AB0188	0	AB0185	1	AB0187	0	AB0185	1
AB0186	1	AB0186	0	AB0185	1	AB0186	0	AB0188	1	AB0187	0	AB0187	1	AB0187	1	AB0188	0	AB0189	0	AB0186	0	AB0188	0	AB0186	1
AB0187	1	AB0187	0	AB0186	1	AB0187	0	AB0189	1	AB0188	0	AB0188	1	AB0188	1	AB0189	0	AB0190	1	AB0187	0	AB0189	1	AB0187	1
AB0188	1	AB0188	0	AB0187	1	AB0188	0	AB0190	1	AB0189	0	AB0189	1	AB0189	1	AB0190	1	AB0191	1	AB0188	0	AB0190	1	AB0188	1
AB0189	1	AB0189	0	AB0188	1	AB0189	0	AB0191	1	AB0190	1	AB0190	1	AB0190	1	AB0191	1	AB0192	1	AB0189	1	AB0191	1	AB0189	1
AB0190	1	AB0190	1	AB0189	1	AB0190	1	AB0192	1	AB0191	1	AB0191	1	AB0191	1	AB0192	1	AB0193	1	AB0190	1	AB0192	1	AB0190	1
AB0191	1	AB0191	1	AB0190	1	AB0191	1	AB0193	1	AB0192	1	AB0192	1	AB0192	1	AB0193	1	AB0194	1	AB0191	1	AB0193	1	AB0191	1
AB0192	1	AB0192	1	AB0191	1	AB0192	1	AB0194	1	AB0193	1	AB0193	1	AB0193	1	AB0194	1	AB0195	1	AB0192	1	AB0194	1	AB0192	1
AB0193	1	AB0193	1	AB0192	1	AB0193	1	AB0195	1	AB0194	1	AB0194	1	AB0194	1	AB0195	1	AB0196	1	AB0193	1	AB0195	1	AB0193	1
AB0194	1	AB0194	1	AB0193	1	AB0194	1	AB0196	1	AB0195	1	AB0195	1	AB0195	1	AB0196	1	AB0197	1	AB0194	1	AB0196	1	AB0194	1
AB0195	1	AB0195	1	AB0194	1	AB0195	1	AB0197	1	AB0196	1	AB0196	1	AB0196	1	AB0197	1	AB0198	0	AB0195	1	AB0197	1	AB0195	1
AB0196	1	AB0196	1	AB0195	1	AB0196	1	AB0198	0	AB0197	1	AB0197	1	AB0197	1	AB0198	0	AB0199	0	AB0196	1	AB0198	0	AB0196	1
AB0197	1	AB0197	1	AB0196	1	AB0197	1	AB0199	0	AB0198	0	AB0198	0	AB0198	0	AB0199	0	AB0200	0	AB0197	1	AB0199	1	AB0197	1
AB0198	0	AB0198	0	AB0197	1	AB0198	0	AB0200	0	AB0199	0	AB0199	0	AB0199	1	AB0200	0	AB0201	1	AB0198	0	AB0200	1	AB0198	0
AB0199	0	AB0199	0	AB0198	1	AB0199	0	AB0201	1	AB0200	0	AB0200	0	AB0200	1	AB0201	1	AB0202	1	AB0199	0	AB0201	1	AB0199	0
AB0200	0	AB0200	0	AB0199	1	AB0200	0	AB0202	1	AB0201	1	AB0201	1	AB0201	1	AB0202	1	AB0203	1	AB0200	0	AB0202	1	AB0200	0
AB0201	0	AB0201	1	AB0200	1	AB0201	0	AB0203	1	AB0202	1	AB0202	1	AB0202	1	AB0203	1	AB0204	1	AB0201	1	AB0203	1	AB0201	1
AB0202	1	AB0202	1	AB0201	1	AB0202	1	AB0204	1	AB0203	1	AB0203	1	AB0203	1	AB0204	1	AB0205	1	AB0202	1	AB0204	1	AB0202	1
AB0203	1	AB0203	1	AB0202	1	AB0203	1	AB0205	1	AB0204	1	AB0204	1	AB0204	1	AB0205	1	AB0206	1	AB0203	1	AB0205	1	AB0203	1
AB0204	1	AB0204	1	AB0203	1	AB0204	1	AB0206	1	AB0205	1	AB0205	1	AB0205	1	AB0206	1	AB0207	1	AB0204	1	AB0206	1	AB0204	1
AB0205	1	AB0205	1	AB0204	1	AB0205	1	AB0207	1	AB0206	1	AB0206	1	AB0206	1	AB0207	1	AB0208	1	AB0205	1	AB0207	1	AB0205	1
AB0206	1	AB0206	1	AB0205	1	AB0206	1	AB0208	1	AB0207	1	AB0207	1	AB0207	1	AB0208	1	AB0209	1	AB0206	1	AB0208	1	AB0206	1
AB0207	1	AB0207	1	AB0206	1	AB0207	1	AB0209	1	AB0208	1	AB0208	1	AB0208	1	AB0209	1	AB0210	1	AB0207	1	AB0209	1	AB0207	1
AB0208	1	AB0208	1	AB0207	1	AB0208	1	AB0210	1	AB0209	1	AB0209	1	AB0209	1	AB0210	1	AB0211	1	AB0208	1	AB0210	1	AB0208	1
AB0209	1	AB0209	1	AB0208	1	AB0209	1	AB0211	1	AB0210	1	AB0210	1	AB0210	1	AB0211	1	AB0212	1	AB0209	1	AB0211	1	AB0209	1
AB0210	1	AB0210	1	AB0209	1	AB0210	1	AB0212	1	AB0211	1	AB0211	1	AB0211	1	AB0212	1	AB0213	1	AB0210	1	AB0212	1	AB0210	1
AB0211	1	AB0211	1	AB0210	1	AB0211	1	AB0213	1	AB0212	1	AB0212	1	AB0212	1	AB0213	1	AB0214	1	AB0211	1	AB0213	1	AB0211	1
AB0212	1	AB0212	1	AB0211	1	AB0212	1	AB0214	1	AB0213	1	AB0213	1	AB0213	1	AB0214	1	AB0215	1	AB0212	1	AB0214	1	AB0212	1
AB0213	1	AB0213	1	AB0212	1	AB0213	1	AB0215	1	AB0214	1	AB0214	1	AB0214	1	AB0215	1	AB0216	1	AB0213	1	AB0215	1	AB0213	1
AB0214	1	AB0214	1	AB0213	1	AB0214	1	AB0216	1	AB0215	1	AB0215	1	AB0215	1	AB0216	1	AB0217	1	AB0214	1	AB0216	1	AB0214	1
AB0215	1	AB0215	1	AB0214	1	AB0215	1	AB0217	1	AB0216	1	AB0216	1	AB0216	1	AB0217	1	AB0218	1	AB0215	1	AB0217	1	AB0215	1
AB0216	1	AB0216	1	AB0215	1	AB0216	1	AB0218	1	AB0217	1	AB0217	1	AB0217	1	AB0218	1	AB0219	1	AB0216	1	AB0218	1	AB0216	1
AB0217	1	AB0217	1	AB0216	1	AB0217	1	AB0219	1	AB0218	1	AB0218	1	AB0218	1	AB0219	1	AB0220	1	AB0217	1	AB0219	1	AB0217	1
AB0218	1	AB0218	1	AB0217	1	AB0218	1	AB0220	1	AB0219	1	AB0219	1	AB0219	1	AB0220	1	AB0221	1	AB0218	1	AB0220	1	AB0218	1
AB0219	1	AB0219	1	AB0218	1	AB0219	1	AB0221	1	AB0220	1	AB0220	1	AB0220	1	AB0221	1	AB0222	1	AB0219	1	AB0221	1	AB0219	1
AB0220	1	AB0220	1	AB0219	1	AB0220	1	AB0222	1	AB0221	1	AB0221	1	AB0221	1	AB0222	1	AB0223	1	AB0220	1	AB0222	1	AB0220	1
AB0221	1	AB0221	1	AB0220	1	AB0221	1	AB0223	1	AB0222	1	AB0222	1	AB0222	1	AB0223	1	AB0224	1	AB0221	1	AB0223	1	AB0221	1
AB0222	1	AB0222	1	AB0221	1	AB0222	1	AB0224	1	AB0223	1	AB0223	1	AB0223	1	AB0224	1	AB0225	1	AB0222	1	AB0224	1	AB0222	1
AB0223	1	AB0223	1	AB0222	1	AB0223	1	AB0225	1	AB0224	1	AB0224	1	AB0224	1	AB0225	1	AB0226	1	AB0223	1	AB0225	1	AB0223	1
AB0224	1	AB0224	1	AB0223	1	AB0224	1	AB0226	1	AB0225	1	AB0225	1	AB0225	1	AB0226	1	AB0227	1	AB0224	1	AB0226	1	AB0224	1
AB0225	1	AB0225	1	AB0224	1	AB0225	1	AB0227	1	AB0226	1	AB0226	1	AB0226	1	AB0227	1	AB0228	1	AB0225	1	AB0227	1	AB0225	1
AB0226	1	AB0226	1	AB0225	1	AB0226	1	AB0228	1	AB0227	1	AB0227	1	AB0227	1	AB0228	1	AB0229	1	AB0226	1	AB0228	1	AB0226	1
AB0227	1	AB0227	1	AB0226	1	AB0227	1	AB0229	1	AB0228	1	AB0228	1	AB0228	1	AB0229	1	AB0230	1	AB0227	1	AB0229	1	AB0227	1
AB0228	1	AB0228	1	AB0227	1	AB0228	1	AB0230	1	AB0229	1	AB0229	1	AB0229	1	AB0230	1	AB0231	1	AB0228	1	AB0230	1	AB0228	1
AB0229	1	AB0229	1	AB0228	1	AB0229	1	AB0231	1	AB0230	1	AB0230	1	AB0230	1	AB0231	1	AB0232	1	AB0229	1	AB0231	1	AB0229	1
AB0230	0	AB0230	0	AB0229	1	AB0230	1	AB0232	1	AB0231	1	AB0231	1	AB0231	1	AB0232	1	AB0233	1	AB0230	1	AB0232	1	AB0230	1
AB0231	0	AB0231	0	AB0230	1	AB0231	1	AB0233	1	AB0232	1	AB0232	1	AB0232	1	AB0233	1	AB0234	1	AB0231	1	AB0233	1	AB0231	1
AB0232	1	AB0232	1	AB0231	1	AB0232	1	AB0234	1	AB0233	1	AB0233	1	AB0233	1	AB0234	1	AB0235	1	AB0232	1	AB0234	1	AB0232	1
AB0233	1	AB0233	1	AB0232	1	AB0233	1	AB0235	1	AB0234	1	AB0234	1	AB0234	1	AB0235	1	AB0236	1	AB0233	1	AB0235	1	AB0233	1
AB0234	1	AB0234	1	AB0233	1	AB0234	1	AB0236	1	AB0235	1	AB0235	1	AB0235	1	AB0236	1	AB0237	1	AB0234	1	AB0236	1	AB0234	1
AB0235	1	AB0235	1	AB0234	1	AB0235	1	AB0237	1	AB0236	1	AB0236	1	AB0236	1	AB0237	1	AB0238	1	AB0235	1	AB0237	1	AB0235	1
AB0236	1	AB0236	1	AB0235	1	AB0236	1	AB0238	1	AB0237	1	AB0237	1	AB0237	1	AB0238	1	AB0239	1	AB0236	1	AB0238	1	AB0236	1
AB0237	1	AB0237	1	AB0236	1	AB0237	1	AB0239	1	AB0238	1	AB0238	1	AB0238	1	AB0239	1	AB0240	1	AB0237	1	AB0239	1	AB0237	1
AB0238	1	AB0238	1	AB0237	1	AB0238	1	AB0240	1	AB0239	1	AB0239	1	AB0239	1	AB0240	1	AB0241	1	AB0238	1	AB0240	1	AB0238	1
AB0239	1	AB0239	1	AB0238	1	AB0239	1	AB0241	1	AB0240	1	AB0240	1	AB0240	1	AB0241	1	AB0242	1	AB0239	1	AB0241	1	AB0239	1
AB0240	1	AB0240	1	AB0239	1	AB0240	1	AB0242	1	AB0241	1	AB0241	1	AB0241	1	AB0242	1	AB0243	1	AB0240	1	AB0242	1	AB0240	1
AB0241	1	AB0241	1	AB0240	1	AB0241	1	AB0243	1	AB0242	1	AB0242	1	AB0242	1	AB0243	1	AB0244	1	AB0241	1	AB0243	1	AB0241	1
AB0242	1	AB0242	1	AB0241	1	AB0242	1	AB0244	1	AB0243	1	AB0243	1	AB0243	1	AB0244	1	AB0245	1	AB0242	1	AB0244	1	AB0242	1
AB0243	1	AB0243	1	AB0242	1	AB0243	1	AB0245	1	AB0244	1	AB0244	1	AB0244	1	AB0245	1	AB0246	1	AB0243	1	AB0245	1	AB0243	1
AB0244	1	AB0244	1	AB0243	1	AB0244	1	AB0246	1	AB0245	1	AB0245	1	AB0245	1	AB0246	1	AB0247	1	AB0244	1	AB0246	1	AB0244	1
AB0245	1	AB0245	1	AB0244	1	AB0245	1	AB0247	1	AB0246	1	AB0246	1	AB0246	1	AB0247	1	AB0248	1	AB0245	1	AB0247	1	AB0245	1
AB0246	1	AB0246	1	AB0245	1	AB0246	1	AB0248	1	AB0247	1	AB0247	1	AB0247	1	AB0248	1	AB0249	1	AB0246	1	AB0248	1	AB0246	1
AB0247	1	AB0247	1	AB0246	1	AB0247	1	AB0249	1	AB0248	1	AB0248	1	AB0248	1	AB0249	1	AB0250	1	AB0247	1	AB0249	1	AB0247	1
AB0248	1	AB0248	1	AB0247	1	AB0248	1	AB0250	1	AB0249	1	AB0249	1	AB0249	1	AB0250	1	AB0251	1	AB0248	1	AB0250	1	AB0248	1
AB0249	1	AB0249	1	AB0248	1	AB0249	1	AB0251	1	AB0250	1	AB0250	1	AB0250	1	AB0251	1	AB0252	1	AB0249	1	AB0251	1	AB0249	1
AB0250	1	AB0250	1	AB0249	1	AB0250	1	AB0252	1	AB0251	1	AB0251	1	AB0251	1	AB0252	1	AB0253	1	AB0250	1	AB0252	1	AB0250	1
AB0251	1	AB0251	1	AB0250	1	AB0251	1	AB0253	1	AB0252	1	AB0252	1	AB0252	1	AB0253	1	AB0254	1	AB0251	1	AB0253	1	AB0251	1
AB0252	1	AB0252	1	AB0251	1	AB0252	1	AB0254	1	AB0253	1	AB0253	1	AB0253	1	AB0254	1	AB0255	1	AB0252	1	AB0254	1	AB0252	1
AB0253	1	AB0253	1	AB0252	1	AB0253	1	AB0255	1	AB0254	1	AB0254	1	AB0254	1	AB0255	1	AB0256	1	AB0253	1	AB0255	1	AB0253	1
AB0254	1	AB0254	1	AB0253	1	AB0254	1	AB0256	1	AB0255	1	AB0255	1	AB0255	1	AB0256	1	AB0257	1	AB0254	1	AB0256	1	AB0254	1
AB0255	1	AB0255	1	AB0254	1	AB0255	1	AB0257	1	AB0256	1	AB0256	1	AB0256	1	AB0257	1	AB0258	1	AB0255	1	AB0257	1	AB0255	1
AB0256	1	AB0256	1	AB0255	1	AB0256	1	AB0258	1	AB0257	1	AB0257	1	AB0257	1	AB0258	1	AB0259	1	AB0256	1	AB0258	1	AB0256	1
AB0257	1	AB0257	1	AB0256	1	AB0257	1	AB0259	1	AB0258	1	AB0258	1	AB0258	1	AB0259	1	AB0260	0	AB0257	1	AB0259	1	AB0257	1
AB0258	1	AB0258	1	AB0257	1	AB0258	1	AB0260	1	AB0259	1	AB0259	1	AB0259	1	AB0260	1	AB0261	0	AB0258	1	AB0260	1	AB0258	1
AB0259	1	AB0259	1	AB0258	1	AB0259	1	AB0261	1	AB0260	0	AB0260	1	AB0260	1	AB0261	0	AB0262	1	AB0259	1	AB0261	1	AB0259	1
AB0260	1	AB0260	1	AB0259	1	AB0260	1	AB0262	1	AB0261	1	AB0261	1	AB0261	1	AB0262	1	AB0263	1	AB0260	1	AB0262	1	AB0260	1
AB0261	1	AB0261	1	AB0260	1	AB0261	1	AB0263	1	AB0262	1	AB0262	1	AB0262	1	AB0263	1	AB0264	1	AB0261	1	AB0263	1	AB0261	1
AB0262	1	AB0262	1	AB0261	1	AB0262	1	AB0264	1	AB0263	1	AB0263	1	AB0263	1	AB0264	1	AB0265	1	AB0262	1	AB0264	1	AB0262	1
AB0263	1	AB0263	1	AB0262	1	AB0263	1	AB0265	1	AB0264	1	AB0264	1	AB0264	1	AB0265	1	AB0266	1	AB0263	1	AB0265	1	AB0263	1
AB0264	1	AB0264	1	AB0263	1	AB0264	1	AB0266	1	AB0265	1	AB0265	1	AB0265	1	AB0266	1	AB0267	1	AB0264	1	AB0266	1	AB0264	1
AB0265	0	AB0265	1	AB0264	1	AB0265	0	AB0267	1	AB0266	1	AB0266	0	AB0266	1	AB0267	1	AB0268	1	AB0265	1	AB0267	1	AB0265	1
AB0266	1	AB0266	1	AB0265	1	AB0266	1	AB0268	1	AB0267	1	AB0267	1	AB0267	1	AB0268	1	AB0269	1	AB0266	1	AB0268	1	AB0266	1
AB0267	1	AB0267	1	AB0266	1	AB0267	1	AB0269	1	AB0268	1	AB0268	1	AB0268	1	AB0269	1	AB0271	1	AB0267	1	AB0269	1	AB0267	1
AB0268	1	AB0268	1	AB0267	1	AB0268	1	AB0271	1	AB0269	1	AB0269	1	AB0269	1	AB0271	1	AB0272	1	AB0268	1	AB0271	1	AB0268	1
AB0269	1	AB0269	1	AB0268	1	AB0269	1	AB0272	1	AB0271	1	AB0271	1	AB0271	1	AB0272	1	AB0273	1	AB0269	1	AB0272	1	AB0269	1
AB0271	1	AB0271	1	AB0269	1	AB0271	1	AB0273	1	AB0272	1	AB0272	1	AB0272	1	AB0273	1	AB0274	1	AB0271	1	AB0273	1	AB0271	1
AB0272	1	AB0272	1	AB0271	1	AB0272	1	AB0274	1	AB0273	1	AB0273	1	AB0273	1	AB0274	1	AB0275	1	AB0272	1	AB0274	1	AB0272	1
AB0273	1	AB0273	1	AB0272	1	AB0273	1	AB0275	1	AB0274	1	AB0274	1	AB0274	1	AB0275	1	AB0276	1	AB0273	1	AB0275	1	AB0273	1
AB0274	1	AB0274	1	AB0273	1	AB0274	1	AB0276	1	AB0275	1	AB0275	1	AB0275	1	AB0276	1	AB0277	1	AB0274	1	AB0276	1	AB0274	1
AB0275	1	AB0275	1	AB0274	1	AB0275	1	AB0277	1	AB0276	1	AB0276	1	AB0276	1	AB0277	1	AB0278	1	AB0275	1	AB0277	1	AB0275	1
AB0276	1	AB0276	1	AB0275	1	AB0276	1	AB0278	1	AB0277	1	AB0277	1	AB0277	1	AB0278	1	AB0279	0	AB0276	1	AB0278	1	AB0276	1
AB0277	1	AB0277	1	AB0276	1	AB0277	1	AB0279	1	AB0278	1	AB0278	1	AB0278	1	AB0279	0	AB0280	1	AB0277	1	AB0279	1	AB0277	1
AB0278	1	AB0278	1	AB0277	1	AB0278	1	AB0280	1	AB0279	1	AB0279	1	AB0279	1	AB0280	1	AB0281	1	AB0278	1	AB0280	1	AB0278	1
AB0279	1	AB0279	0	AB0278	1	AB0279	0	AB0281	1	AB0280	1	AB0280	1	AB0280	1	AB0281	1	AB0282	1	AB0279	0	AB0281	1	AB0279	1
AB0280	1	AB0280	1	AB0279	1	AB0280	1	AB0282	1	AB0281	1	AB0281	1	AB0281	1	AB0282	1	AB0283	1	AB0280	1	AB0282	1	AB0280	1
AB0281	1	AB0281	1	AB0280	1	AB0281	1	AB0283	1	AB0282	1	AB0282	1	AB0282	1	AB0283	1	AB0284	1	AB0281	1	AB0283	1	AB0281	1
AB0282	1	AB0282	1	AB0281	1	AB0282	1	AB0284	1	AB0283	1	AB0283	1	AB0283	1	AB0284	1	AB0285	1	AB0282	1	AB0284	1	AB0282	1
AB0283	1	AB0283	1	AB0282	1	AB0283	1	AB0285	1	AB0284	1	AB0284	1	AB0284	1	AB0285	1	AB0286	1	AB0283	1	AB0285	1	AB0283	1
AB0284	1	AB0284	1	AB0283	1	AB0284	1	AB0286	1	AB0285	1	AB0285	1	AB0285	1	AB0286	1	AB0287	1	AB0284	1	AB0286	1	AB0284	1
AB0285	1	AB0285	1	AB0284	1	AB0285	1	AB0287	1	AB0286	1	AB0286	1	AB0286	1	AB0287	1	AB0288	1	AB0285	1	AB0287	1	AB0285	1
AB0286	1	AB0286	1	AB0285	1	AB0286	1	AB0288	1	AB0287	1	AB0287	1	AB0287	1	AB0288	1	AB0289	1	AB0286	1	AB0288	1	AB0286	1
AB0287	1	AB0287	1	AB0286	1	AB0287	1	AB0289	1	AB0288	1	AB0288	1	AB0288	1	AB0289	1	AB0290	1	AB0287	1	AB0289	1	AB0287	1
AB0288	1	AB0288	1	AB0287	1	AB0288	1	AB0290	1	AB0289	1	AB0289	1	AB0289	1	AB0290	1	AB0291	1	AB0288	1	AB0290	1	AB0288	1
AB0289	1	AB0289	1	AB0288	1	AB0289	1	AB0291	1	AB0290	1	AB0290	1	AB0290	1	AB0291	1	AB0292	1	AB0289	1	AB0291	1	AB0289	1
AB0290	1	AB0290	1	AB0289	1	AB0290	1	AB0292	1	AB0291	1	AB0291	1	AB0291	1	AB0292	1	AB0293	1	AB0290	1	AB0292	1	AB0290	1
AB0291	1	AB0291	1	AB0290	1	AB0291	1	AB0293	1	AB0292	1	AB0292	1	AB0292	1	AB0293	1	AB0294	1	AB0291	1	AB0293	1	AB0291	1
AB0292	1	AB0292	1	AB0291	1	AB0292	1	AB0294	1	AB0293	1	AB0293	1	AB0293	1	AB0294	1	AB0295	1	AB0292	1	AB0294	1	AB0292	1
AB0293	1	AB0293	1	AB0292	1	AB0293	0	AB0295	1	AB0294	1	AB0294	1	AB0294	1	AB0295	1	AB0296	1	AB0293	1	AB0295	1	AB0293	1
AB0294	1	AB0294	1	AB0293	1	AB0294	1	AB0296	1	AB0295	1	AB0295	1	AB0295	1	AB0296	1	AB0297	1	AB0294	1	AB0296	1	AB0294	1
AB0295	1	AB0295	1	AB0294	1	AB0295	1	AB0297	1	AB0296	1	AB0296	1	AB0296	1	AB0297	1	AB0298	1	AB0295	1	AB0297	1	AB0295	1
AB0296	1	AB0296	1	AB0295	1	AB0296	1	AB0298	1	AB0297	1	AB0297	1	AB0297	1	AB0298	1	AB0299	1	AB0296	1	AB0298	1	AB0296	1
AB0297	1	AB0297	1	AB0296	1	AB0297	1	AB0299	1	AB0298	1	AB0298	1	AB0298	1	AB0299	1	AB0300	1	AB0297	1	AB0299	1	AB0297	1
AB0298	1	AB0298	1	AB0297	1	AB0298	1	AB0300	1	AB0299	1	AB0299	1	AB0299	1	AB0300	1	AB0301	1	AB0298	1	AB0300	1	AB0298	1
AB0299	1	AB0299	1	AB0298	1	AB0299	1	AB0301	1	AB0300	1	AB0300	1	AB0300	1	AB0301	1	AB0302	1	AB0299	1	AB0301	1	AB0299	1
AB0300	1	AB0300	1	AB0299	1	AB0300	1	AB0302	1	AB0301	1	AB0301	1	AB0301	1	AB0302	1	AB0303	1	AB0300	1	AB0302	1	AB0300	1
AB0301	1	AB0301	1	AB0300	1	AB0301	1	AB0303	1	AB0302	1	AB0302	1	AB0302	1	AB0303	1	AB0304	1	AB0301	1	AB0303	1	AB0301	1
AB0302	1	AB0302	1	AB0301	1	AB0302	1	AB0304	1	AB0303	1	AB0303	1	AB0303	1	AB0304	1	AB0305	1	AB0302	1	AB0304	1	AB0302	1
AB0303	1	AB0303	1	AB0302	1	AB0303	1	AB0305	1	AB0304	1	AB0304	1	AB0304	1	AB0305	1	AB0306	1	AB0303	1	AB0305	1	AB0303	1
AB0304	1	AB0304	1	AB0303	1	AB0304	1	AB0306	1	AB0305	1	AB0305	1	AB0305	1	AB0306	1	AB0307	1	AB0304	1	AB0306	1	AB0304	1
AB0305	1	AB0305	1	AB0304	1	AB0305	1	AB0307	1	AB0306	1	AB0306	1	AB0306	1	AB0307	1	AB0308	1	AB0305	1	AB0307	1	AB0305	1
AB0306	1	AB0306	1	AB0305	1	AB0306	1	AB0308	1	AB0307	1	AB0307	1	AB0307	1	AB0308	1	AB0309	1	AB0306	1	AB0308	1	AB0306	1
AB0307	1	AB0307	1	AB0306	1	AB0307	1	AB0309	1	AB0308	1	AB0308	1	AB0308	1	AB0309	1	AB0310	1	AB0307	1	AB0309	1	AB0307	1
AB0308	1	AB0308	1	AB0307	1	AB0308	1	AB0310	1	AB0309	1	AB0309	1	AB0309	1	AB0310	1	AB0311	1	AB0308	1	AB0310	1	AB0308	1
AB0309	1	AB0309	1	AB0308	1	AB0309	1	AB0311	1	AB0310	1	AB0310	1	AB0310	1	AB0312	1	AB0312	1	AB0309	1	AB0311	1	AB0309	1
AB0310	1	AB0310	1	AB0309	1	AB0310	1	AB0312	1	AB0311	1	AB0312	1	AB0312	1	AB0313	1	AB0313	1	AB0310	1	AB0312	1	AB0310	1
AB0311	1	AB0311	1	AB0310	1	AB0311	1	AB0313	1	AB0312	1	AB0313	1	AB0313	1	AB0314	1	AB0314	1	AB0311	1	AB0313	1	AB0311	1
AB0312	1	AB0312	1	AB0311	1	AB0312	1	AB0314	1	AB0313	1	AB0314	1	AB0314	1	AB0315	1	AB0315	1	AB0312	1	AB0314	1	AB0312	1
AB0313	1	AB0313	1	AB0312	1	AB0313	1	AB0315	1	AB0314	1	AB0315	1	AB0315	1	AB0316	1	AB0316	1	AB0313	1	AB0315	1	AB0313	1
AB0314	1	AB0314	1	AB0313	1	AB0314	1	AB0316	1	AB0315	1	AB0316	1	AB0316	1	AB0317	1	AB0317	1	AB0314	1	AB0316	1	AB0314	1
AB0315	1	AB0315	1	AB0314	1	AB0315	1	AB0317	1	AB0316	1	AB0317	1	AB0317	1	AB0318	1	AB0318	1	AB0315	1	AB0317	1	AB0315	1
AB0316	1	AB0316	1	AB0315	1	AB0316	1	AB0318	1	AB0317	1	AB0318	1	AB0318	1	AB0319	1	AB0319	1	AB0316	1	AB0318	1	AB0316	1
AB0317	1	AB0317	1	AB0316	1	AB0317	1	AB0319	1	AB0318	1	AB0319	1	AB0319	1	AB0320	1	AB0320	1	AB0317	1	AB0319	1	AB0317	1
AB0318	1	AB0318	1	AB0317	1	AB0318	1	AB0320	1	AB0319	1	AB0320	1	AB0320	1	AB0321	1	AB0321	1	AB0318	1	AB0320	1	AB0318	1
AB0319	1	AB0319	1	AB0318	1	AB0319	1	AB0321	1	AB0320	1	AB0321	1	AB0321	1	AB0322	1	AB0322	1	AB0319	1	AB0321	1	AB0319	1
AB0320	1	AB0320	1	AB0319	1	AB0320	1	AB0322	1	AB0321	1	AB0322	1	AB0322	1	AB0324	1	AB0323	1	AB0320	1	AB0322	1	AB0320	1
AB0321	1	AB0321	1	AB0320	1	AB0321	1	AB0324	1	AB0322	1	AB0324	1	AB0324	1	AB0325	1	AB0324	1	AB0321	1	AB0324	1	AB0321	1
AB0322	0	AB0322	1	AB0321	1	AB0322	0	AB0325	1	AB0324	1	AB0325	1	AB0325	1	AB0326	1	AB0325	1	AB0322	1	AB0325	1	AB0322	1
AB0323	1	AB0324	1	AB0322	1	AB0323	1	AB0326	1	AB0325	1	AB0326	1	AB0326	1	AB0328	0	AB0326	1	AB0324	1	AB0326	1	AB0323	1
AB0324	1	AB0325	1	AB0323	1	AB0324	1	AB0328	1	AB0326	1	AB0328	1	AB0328	1	AB0329	0	AB0328	1	AB0325	1	AB0328	1	AB0324	1
AB0325	1	AB0326	1	AB0324	1	AB0325	1	AB0329	1	AB0328	0	AB0329	1	AB0329	1	AB0330	0	AB0329	1	AB0326	1	AB0329	1	AB0325	1
AB0326	1	AB0328	1	AB0325	1	AB0326	1	AB0330	1	AB0329	0	AB0330	1	AB0330	1	AB0331	0	AB0330	1	AB0328	0	AB0330	1	AB0326	1
AB0328	1	AB0329	1	AB0326	1	AB0328	1	AB0331	1	AB0330	0	AB0331	1	AB0331	1	AB0332	0	AB0331	1	AB0329	0	AB0331	1	AB0328	1
AB0329	1	AB0330	1	AB0328	1	AB0329	1	AB0332	1	AB0331	0	AB0332	1	AB0332	1	AB0333	1	AB0332	1	AB0330	0	AB0332	1	AB0329	1
AB0330	1	AB0331	1	AB0329	1	AB0330	1	AB0333	1	AB0332	0	AB0333	1	AB0333	1	AB0334	0	AB0333	1	AB0331	0	AB0333	1	AB0330	1
AB0331	1	AB0332	1	AB0330	1	AB0331	1	AB0334	1	AB0333	1	AB0334	1	AB0334	1	AB0335	0	AB0334	1	AB0332	0	AB0334	1	AB0331	1
AB0332	1	AB0333	1	AB0331	1	AB0332	1	AB0335	1	AB0334	0	AB0335	1	AB0335	1	AB0336	1	AB0335	1	AB0333	1	AB0335	1	AB0332	1
AB0333	1	AB0334	1	AB0332	1	AB0333	1	AB0336	1	AB0335	0	AB0336	1	AB0336	1	AB0337	0	AB0336	1	AB0334	1	AB0336	1	AB0333	1
AB0334	1	AB0335	1	AB0333	1	AB0334	1	AB0337	1	AB0336	1	AB0337	1	AB0337	1	AB0338	0	AB0337	1	AB0335	1	AB0337	1	AB0334	1
AB0335	1	AB0336	1	AB0334	1	AB0335	1	AB0338	1	AB0337	0	AB0338	1	AB0338	1	AB0339	0	AB0338	1	AB0336	1	AB0338	1	AB0335	1
AB0336	1	AB0337	1	AB0335	1	AB0336	1	AB0339	1	AB0338	0	AB0339	1	AB0339	1	AB0340	0	AB0339	1	AB0337	1	AB0339	1	AB0336	1
AB0337	1	AB0338	1	AB0336	1	AB0337	1	AB0340	0	AB0339	0	AB0340	0	AB0340	1	AB0341	1	AB0340	1	AB0338	1	AB0340	1	AB0337	1
AB0338	1	AB0339	1	AB0337	1	AB0338	0	AB0341	1	AB0340	0	AB0341	1	AB0341	1	AB0342	1	AB0341	1	AB0339	1	AB0341	1	AB0338	1
AB0339	1	AB0340	1	AB0338	1	AB0339	1	AB0342	1	AB0341	1	AB0342	1	AB0342	1	AB0343	1	AB0342	1	AB0340	0	AB0342	1	AB0339	1
AB0340	1	AB0341	1	AB0339	1	AB0340	1	AB0343	1	AB0342	1	AB0343	1	AB0343	1	AB0344	1	AB0343	1	AB0341	1	AB0343	1	AB0340	0
AB0341	1	AB0342	1	AB0340	1	AB0341	1	AB0344	1	AB0343	1	AB0344	1	AB0344	1	AB0345	1	AB0344	1	AB0342	1	AB0344	1	AB0341	1
AB0342	1	AB0343	1	AB0341	1	AB0342	1	AB0345	1	AB0344	1	AB0345	1	AB0345	1	AB0346	1	AB0345	1	AB0343	1	AB0345	1	AB0342	1
AB0343	1	AB0344	1	AB0342	1	AB0343	1	AB0346	1	AB0345	1	AB0346	1	AB0346	1	AB0347	1	AB0346	1	AB0344	1	AB0346	1	AB0343	1
AB0344	1	AB0345	1	AB0343	1	AB0344	1	AB0347	1	AB0346	1	AB0347	1	AB0347	1	AB0348	1	AB0347	1	AB0345	1	AB0347	1	AB0344	1
AB0345	1	AB0346	1	AB0344	1	AB0345	1	AB0348	1	AB0347	1	AB0348	1	AB0348	1	AB0349	1	AB0348	1	AB0346	1	AB0348	1	AB0345	1
AB0346	1	AB0347	1	AB0345	1	AB0346	1	AB0349	1	AB0348	1	AB0349	1	AB0349	1	AB0350	1	AB0349	1	AB0347	1	AB0349	1	AB0346	1
AB0347	1	AB0348	1	AB0346	1	AB0347	1	AB0350	1	AB0349	1	AB0350	1	AB0350	1	AB0351	1	AB0350	1	AB0348	1	AB0350	1	AB0347	1
AB0348	1	AB0349	1	AB0347	1	AB0348	1	AB0351	1	AB0350	1	AB0351	1	AB0351	1	AB0352	1	AB0351	1	AB0349	1	AB0351	1	AB0348	1
AB0349	1	AB0350	1	AB0348	1	AB0349	1	AB0352	1	AB0351	1	AB0352	1	AB0352	1	AB0353	1	AB0352	1	AB0350	1	AB0352	1	AB0349	1
AB0350	1	AB0351	1	AB0349	1	AB0350	1	AB0353	1	AB0352	1	AB0353	1	AB0353	1	AB0354	1	AB0353	1	AB0351	1	AB0353	1	AB0350	1
AB0351	1	AB0352	1	AB0350	1	AB0351	1	AB0354	1	AB0353	1	AB0354	1	AB0354	1	AB0355	1	AB0354	1	AB0352	1	AB0354	1	AB0351	1
AB0352	1	AB0353	1	AB0351	1	AB0352	1	AB0355	1	AB0354	1	AB0355	1	AB0355	1	AB0356	1	AB0355	1	AB0353	1	AB0355	1	AB0352	1
AB0353	1	AB0354	1	AB0352	1	AB0353	1	AB0356	1	AB0355	1	AB0356	1	AB0356	1	AB0357	1	AB0356	1	AB0354	1	AB0356	1	AB0353	1
AB0354	1	AB0355	1	AB0353	1	AB0354	1	AB0357	1	AB0356	1	AB0357	1	AB0357	1	AB0358	1	AB0357	1	AB0355	1	AB0357	1	AB0354	1
AB0355	1	AB0356	1	AB0354	1	AB0355	1	AB0358	1	AB0357	1	AB0358	1	AB0358	1	AB0359	1	AB0358	1	AB0356	1	AB0358	1	AB0355	1
AB0356	1	AB0357	1	AB0355	1	AB0356	1	AB0359	1	AB0358	1	AB0359	1	AB0359	1	AB0360	1	AB0359	1	AB0357	1	AB0359	1	AB0356	1
AB0357	1	AB0358	1	AB0356	1	AB0357	1	AB0360	1	AB0359	1	AB0360	1	AB0360	1	AB0361	1	AB0360	1	AB0358	1	AB0360	1	AB0357	1
AB0358	1	AB0359	1	AB0357	1	AB0358	1	AB0361	1	AB0360	1	AB0361	1	AB0361	1	AB0362	1	AB0361	1	AB0359	1	AB0361	1	AB0358	1
AB0359	1	AB0360	1	AB0358	1	AB0359	1	AB0362	1	AB0361	1	AB0362	1	AB0362	1	AB0363	1	AB0362	1	AB0360	1	AB0362	1	AB0359	1
AB0360	1	AB0361	1	AB0359	1	AB0360	1	AB0363	1	AB0362	1	AB0363	1	AB0363	1	AB0364	1	AB0363	1	AB0361	1	AB0363	1	AB0360	1
AB0361	1	AB0362	1	AB0360	1	AB0361	1	AB0364	1	AB0363	1	AB0364	1	AB0364	1	AB0365	1	AB0364	1	AB0362	1	AB0364	1	AB0361	1
AB0362	1	AB0363	1	AB0361	1	AB0362	1	AB0365	1	AB0364	1	AB0365	1	AB0365	1	AB0366	1	AB0365	1	AB0363	1	AB0365	1	AB0362	1
AB0363	1	AB0364	1	AB0362	1	AB0363	1	AB0366	1	AB0365	1	AB0366	1	AB0366	1	AB0367	1	AB0366	1	AB0364	1	AB0366	1	AB0363	1
AB0364	1	AB0365	1	AB0363	1	AB0364	1	AB0367	1	AB0366	1	AB0367	1	AB0367	1	AB0368	1	AB0367	1	AB0365	1	AB0367	1	AB0364	1
AB0365	1	AB0366	1	AB0364	1	AB0365	1	AB0368	1	AB0367	1	AB0368	1	AB0368	1	AB0369	1	AB0368	1	AB0366	1	AB0368	1	AB0365	1
AB0366	1	AB0367	1	AB0365	1	AB0366	1	AB0369	1	AB0368	1	AB0369	1	AB0369	1	AB0370	1	AB0369	1	AB0367	1	AB0369	1	AB0366	1
AB0367	1	AB0368	1	AB0366	1	AB0367	1	AB0370	1	AB0369	1	AB0370	1	AB0370	1	AB0371	1	AB0370	1	AB0368	1	AB0370	1	AB0367	1
AB0368	1	AB0369	1	AB0367	1	AB0368	1	AB0371	1	AB0370	1	AB0371	1	AB0371	1	AB0372	1	AB0371	1	AB0369	1	AB0371	1	AB0368	1
AB0369	1	AB0370	1	AB0368	1	AB0369	1	AB0372	1	AB0371	1	AB0372	1	AB0372	1	AB0373	1	AB0372	1	AB0370	1	AB0372	1	AB0369	1
AB0370	1	AB0371	1	AB0369	1	AB0370	1	AB0373	1	AB0372	1	AB0373	1	AB0373	1	AB0374	1	AB0373	1	AB0371	1	AB0373	1	AB0370	1
AB0371	1	AB0372	1	AB0370	1	AB0371	1	AB0374	1	AB0373	1	AB0374	1	AB0374	1	AB0375	1	AB0374	1	AB0372	1	AB0374	1	AB0371	1
AB0372	1	AB0373	1	AB0371	1	AB0372	1	AB0375	1	AB0374	1	AB0375	1	AB0375	1	AB0376	1	AB0375	1	AB0373	1	AB0375	1	AB0372	1
AB0373	1	AB0374	1	AB0372	1	AB0373	1	AB0376	1	AB0375	1	AB0376	1	AB0376	1	AB0377	1	AB0376	1	AB0374	1	AB0376	1	AB0373	1
AB0374	1	AB0375	1	AB0373	1	AB0374	1	AB0377	1	AB0376	1	AB0377	1	AB0377	1	AB0378	1	AB0377	1	AB0375	1	AB0377	1	AB0374	1
AB0375	1	AB0376	1	AB0374	1	AB0375	1	AB0378	1	AB0377	1	AB0378	1	AB0378	1	AB0379	1	AB0378	1	AB0376	1	AB0378	1	AB0375	1
AB0376	1	AB0377	1	AB0375	1	AB0376	1	AB0379	1	AB0378	1	AB0379	1	AB0379	1	AB0380	1	AB0379	1	AB0377	1	AB0379	1	AB0376	1
AB0377	1	AB0378	1	AB0376	1	AB0377	1	AB0380	1	AB0379	1	AB0380	1	AB0380	1	AB0381	1	AB0380	1	AB0378	1	AB0380	1	AB0377	1
AB0378	1	AB0379	1	AB0377	1	AB0378	1	AB0381	1	AB0380	1	AB0381	1	AB0381	1	AB0382	1	AB0381	1	AB0379	1	AB0381	1	AB0378	1
AB0379	1	AB0380	1	AB0378	1	AB0379	1	AB0382	1	AB0381	1	AB0382	1	AB0382	1	AB0383	1	AB0382	1	AB0380	1	AB0382	1	AB0379	1
AB0380	1	AB0381	1	AB0379	1	AB0380	1	AB0383	1	AB0382	1	AB0383	1	AB0383	1	AB0384	1	AB0383	1	AB0381	1	AB0383	1	AB0380	1
AB0381	1	AB0382	1	AB0380	1	AB0381	1	AB0384	1	AB0383	1	AB0384	1	AB0384	1	AB0385	1	AB0384	1	AB0382	1	AB0384	1	AB0381	1
AB0382	1	AB0383	1	AB0381	1	AB0382	1	AB0385	1	AB0384	1	AB0385	1	AB0385	1	AB0386	1	AB0385	1	AB0383	1	AB0385	1	AB0382	1
AB0383	1	AB0384	1	AB0382	1	AB0383	1	AB0386	1	AB0385	1	AB0386	1	AB0386	1	AB0387	1	AB0386	1	AB0384	1	AB0386	1	AB0383	1
AB0384	1	AB0385	1	AB0383	1	AB0384	1	AB0387	1	AB0386	1	AB0387	1	AB0387	1	AB0388	1	AB0387	1	AB0385	1	AB0387	1	AB0384	1
AB0385	1	AB0386	1	AB0384	1	AB0385	1	AB0388	1	AB0387	1	AB0388	1	AB0388	1	AB0389	1	AB0388	1	AB0386	1	AB0388	1	AB0385	1
AB0386	1	AB0387	1	AB0385	1	AB0386	1	AB0389	1	AB0388	1	AB0389	1	AB0389	1	AB0390	1	AB0389	1	AB0387	1	AB0389	1	AB0386	1
AB0387	1	AB0388	1	AB0386	1	AB0387	1	AB0390	1	AB0389	1	AB0390	1	AB0390	1	AB0391	1	AB0390	1	AB0388	1	AB0390	1	AB0387	1
AB0388	1	AB0389	1	AB0387	1	AB0388	1	AB0391	1	AB0390	1	AB0391	1	AB0391	1	AB0392	1	AB0391	1	AB0389	1	AB0391	1	AB0388	1
AB0389	1	AB0390	1	AB0388	1	AB0389	1	AB0392	1	AB0391	1	AB0392	1	AB0392	1	AB0393	1	AB0392	1	AB0390	1	AB0392	1	AB0389	1
AB0390	1	AB0391	1	AB0389	1	AB0390	1	AB0393	1	AB0392	1	AB0393	1	AB0393	1	AB0394	1	AB0393	1	AB0391	1	AB0393	1	AB0390	1
AB0391	1	AB0392	1	AB0390	1	AB0391	1	AB0394	1	AB0393	1	AB0394	1	AB0394	1	AB0395	1	AB0394	1	AB0392	1	AB0394	1	AB0391	1
AB0392	1	AB0393	1	AB0391	1	AB0392	1	AB0395	1	AB0394	1	AB0395	1	AB0395	1	AB0396	1	AB0395	1	AB0393	1	AB0395	1	AB0392	1
AB0393	1	AB0394	1	AB0392	1	AB0393	1	AB0396	1	AB0395	1	AB0396	1	AB0396	1	AB0397	1	AB0396	1	AB0394	1	AB0396	1	AB0393	1
AB0394	1	AB0395	1	AB0393	1	AB0394	1	AB0397	1	AB0396	1	AB0397	1	AB0397	1	AB0398	1	AB0397	1	AB0395	1	AB0397	1	AB0394	1
AB0395	1	AB0396	1	AB0394	1	AB0395	1	AB0398	1	AB0397	1	AB0398	1	AB0398	1	AB0399	1	AB0398	1	AB0396	1	AB0398	1	AB0395	1
AB0396	1	AB0397	1	AB0395	1	AB0396	1	AB0399	1	AB0398	1	AB0399	1	AB0399	1	AB0400	1	AB0399	1	AB0397	1	AB0399	1	AB0396	1
AB0397	1	AB0398	1	AB0396	1	AB0397	1	AB0400	1	AB0399	1	AB0400	1	AB0400	1	AB0401	1	AB0400	1	AB0398	1	AB0400	1	AB0397	1
AB0398	1	AB0399	1	AB0397	1	AB0398	1	AB0401	1	AB0400	1	AB0401	1	AB0401	1	AB0402	1	AB0401	1	AB0399	1	AB0401	1	AB0398	1
AB0399	1	AB0400	1	AB0398	1	AB0399	1	AB0402	1	AB0401	1	AB0402	1	AB0402	1	AB0403	1	AB0402	1	AB0400	1	AB0402	1	AB0399	1
AB0400	1	AB0401	1	AB0399	1	AB0400	1	AB0403	1	AB0402	1	AB0403	1	AB0403	1	AB0404	1	AB0403	1	AB0401	1	AB0403	1	AB0400	1
AB0401	1	AB0402	1	AB0400	1	AB0401	1	AB0404	1	AB0403	1	AB0404	1	AB0404	1	AB0405	1	AB0404	1	AB0402	1	AB0404	1	AB0401	1
AB0402	1	AB0403	1	AB0401	1	AB0402	1	AB0405	1	AB0404	1	AB0405	1	AB0405	1	AB0406	1	AB0405	1	AB0403	1	AB0405	1	AB0402	1
AB0403	1	AB0404	1	AB0402	1	AB0403	1	AB0406	1	AB0405	1	AB0406	1	AB0406	1	AB0407	1	AB0406	1	AB0404	1	AB0406	1	AB0403	1
AB0404	1	AB0405	1	AB0403	1	AB0404	1	AB0407	1	AB0406	1	AB0407	1	AB0407	1	AB0408	1	AB0407	1	AB0405	1	AB0407	1	AB0404	1
AB0405	1	AB0406	1	AB0404	1	AB0405	1	AB0408	1	AB0407	1	AB0408	1	AB0408	1	AB0409	1	AB0408	1	AB0406	1	AB0408	1	AB0405	1
AB0406	1	AB0407	1	AB0405	1	AB0406	1	AB0409	1	AB0408	1	AB0409	1	AB0409	1	AB0410	1	AB0409	1	AB0407	1	AB0409	1	AB0406	1
AB0407	1	AB0408	1	AB0406	1	AB0407	1	AB0410	1	AB0409	1	AB0410	1	AB0410	1	AB0411	1	AB0410	1	AB0408	1	AB0410	1	AB0407	1
AB0408	1	AB0409	1	AB0407	1	AB0408	1	AB0411	1	AB0410	1	AB0411	1	AB0411	1	AB0412	1	AB0411	1	AB0409	1	AB0411	1	AB0408	1
AB0409	1	AB0410	1	AB0408	1	AB0409	1	AB0412	1	AB0411	1	AB0412	1	AB0412	1	AB0413	1	AB0412	1	AB0410	1	AB0412	1	AB0409	1
AB0410	1	AB0411	1	AB0409	1	AB0410	1	AB0413	1	AB0412	1	AB0413	1	AB0413	1	AB0414	1	AB0413	1	AB0411	1	AB0413	1	AB0410	1
AB0411	1	AB0412	1	AB0410	1	AB0411	1	AB0414	1	AB0413	1	AB0414	1	AB0414	1	AB0415	1	AB0414	1	AB0412	1	AB0414	1	AB0411	1
AB0412	1	AB0413	1	AB0411	1	AB0412	1	AB0415	1	AB0414	1	AB0415	1	AB0415	1	AB0416	1	AB0415	1	AB0413	1	AB0415	1	AB0412	1
AB0413	1	AB0414	1	AB0412	1	AB0413	1	AB0416	1	AB0415	1	AB0416	1	AB0416	1	AB0417	1	AB0416	1	AB0414	1	AB0416	1	AB0413	1
AB0414	1	AB0415	1	AB0413	1	AB0414	1	AB0417	1	AB0416	1	AB0417	1	AB0417	1	AB0418	1	AB0417	1	AB0415	1	AB0417	1	AB0414	1
AB0415	1	AB0416	1	AB0414	1	AB0415	1	AB0418	1	AB0417	1	AB0418	1	AB0418	1	AB0419	1	AB0418	1	AB0416	1	AB0418	1	AB0415	1
AB0416	1	AB0417	1	AB0415	1	AB0416	1	AB0419	1	AB0418	1	AB0419	1	AB0419	1	AB0420	1	AB0419	1	AB0417	1	AB0419	1	AB0416	1
AB0417	1	AB0418	1	AB0416	1	AB0417	1	AB0420	1	AB0419	1	AB0420	1	AB0420	1	AB0421	1	AB0420	1	AB0418	1	AB0420	1	AB0417	1
AB0418	1	AB0419	1	AB0417	1	AB0418	1	AB0421	1	AB0420	1	AB0421	1	AB0421	1	AB0422	1	AB0421	1	AB0419	1	AB0421	1	AB0418	1
AB0419	1	AB0420	1	AB0418	1	AB0419	1	AB0422	1	AB0421	1	AB0422	1	AB0422	1	AB0423	1	AB0422	1	AB0420	1	AB0422	1	AB0419	1
AB0420	1	AB0421	1	AB0419	1	AB0420	1	AB0423	1	AB0422	1	AB0423	1	AB0423	1	AB0425	1	AB0423	1	AB0421	1	AB0423	1	AB0420	1
AB0421	1	AB0422	1	AB0420	1	AB0421	1	AB0425	1	AB0423	1	AB0425	1	AB0425	1	AB0426	1	AB0425	1	AB0422	1	AB0425	1	AB0421	1
AB0422	1	AB0423	1	AB0421	1	AB0422	1	AB0426	1	AB0425	1	AB0426	1	AB0426	1	AB0427	1	AB0426	1	AB0423	1	AB0426	1	AB0422	1
AB0423	1	AB0425	1	AB0422	1	AB0423	1	AB0427	1	AB0426	1	AB0427	1	AB0427	1	AB0428	1	AB0427	1	AB0425	1	AB0427	1	AB0423	1
AB0425	1	AB0426	1	AB0423	1	AB0425	1	AB0428	1	AB0427	1	AB0428	1	AB0428	1	AB0429	1	AB0428	1	AB0426	1	AB0428	1	AB0425	1
AB0426	1	AB0427	1	AB0425	1	AB0426	1	AB0429	1	AB0428	1	AB0429	1	AB0429	1	AB0431	1	AB0429	1	AB0427	1	AB0429	1	AB0426	1
AB0427	1	AB0428	1	AB0426	1	AB0427	1	AB0431	1	AB0429	1	AB0431	1	AB0430	1	AB0432	1	AB0431	1	AB0428	1	AB0430	1	AB0427	1
AB0428	1	AB0429	1	AB0427	1	AB0428	1	AB0432	1	AB0431	1	AB0432	1	AB0431	1	AB0433	1	AB0432	1	AB0429	1	AB0431	1	AB0428	1
AB0429	1	AB0430	1	AB0428	1	AB0429	1	AB0433	1	AB0432	1	AB0433	1	AB0432	1	AB0434	1	AB0433	1	AB0430	1	AB0432	1	AB0429	1
AB0430	1	AB0431	1	AB0429	1	AB0430	1	AB0434	1	AB0433	1	AB0434	1	AB0433	1	AB0435	1	AB0434	1	AB0431	1	AB0433	1	AB0430	1
AB0431	1	AB0432	1	AB0431	1	AB0431	1	AB0435	1	AB0434	1	AB0435	1	AB0434	1	AB0436	1	AB0435	1	AB0432	1	AB0434	1	AB0431	1
AB0432	1	AB0433	1	AB0432	1	AB0432	1	AB0436	1	AB0435	1	AB0436	1	AB0435	1	AB0437	1	AB0436	1	AB0433	1	AB0435	1	AB0432	1
AB0433	1	AB0434	1	AB0433	1	AB0433	1	AB0437	1	AB0436	1	AB0437	1	AB0436	1	AB0438	1	AB0437	1	AB0434	1	AB0436	1	AB0433	1
AB0434	1	AB0435	1	AB0434	1	AB0434	1	AB0438	1	AB0437	1	AB0438	1	AB0437	1	AB0439	1	AB0438	1	AB0435	1	AB0437	1	AB0434	1
AB0435	1	AB0436	1	AB0435	1	AB0435	1	AB0439	1	AB0438	1	AB0439	1	AB0438	1	AB0440	1	AB0439	1	AB0436	1	AB0438	1	AB0435	1
AB0436	1	AB0437	1	AB0436	1	AB0436	1	AB0440	1	AB0439	1	AB0440	1	AB0439	1	AB0442	1	AB0440	1	AB0437	1	AB0439	1	AB0436	1
AB0437	1	AB0438	1	AB0437	1	AB0437	1	AB0442	1	AB0440	1	AB0442	1	AB0440	1	AB0443	1	AB0442	1	AB0438	1	AB0440	1	AB0437	1
AB0438	1	AB0439	1	AB0438	1	AB0438	1	AB0443	1	AB0442	1	AB0443	1	AB0442	1	AB0444	1	AB0443	1	AB0439	1	AB0442	1	AB0438	1
AB0439	1	AB0440	1	AB0439	1	AB0439	1	AB0444	1	AB0443	1	AB0444	1	AB0443	1	AB0445	1	AB0444	1	AB0440	1	AB0443	1	AB0439	1
AB0440	1	AB0442	1	AB0440	1	AB0440	1	AB0445	1	AB0444	1	AB0445	1	AB0444	1	AB0446	1	AB0445	1	AB0442	1	AB0444	1	AB0440	1
AB0442	1	AB0443	1	AB0442	1	AB0442	1	AB0446	1	AB0445	1	AB0446	1	AB0445	1	AB0447	1	AB0446	1	AB0443	1	AB0445	1	AB0442	1
AB0443	1	AB0444	1	AB0443	1	AB0443	1	AB0447	1	AB0446	1	AB0447	1	AB0446	1	AB0448	1	AB0447	1	AB0444	1	AB0446	1	AB0443	1
AB0444	1	AB0445	1	AB0444	1	AB0444	1	AB0448	1	AB0447	1	AB0448	1	AB0447	1	AB0449	1	AB0448	1	AB0445	1	AB0447	1	AB0444	1
AB0445	1	AB0446	1	AB0445	1	AB0445	1	AB0449	1	AB0448	1	AB0449	1	AB0448	1	AB0450	1	AB0449	1	AB0446	1	AB0448	1	AB0445	1
AB0446	1	AB0447	1	AB0446	1	AB0446	1	AB0450	1	AB0449	1	AB0450	1	AB0449	1	AB0451	1	AB0450	1	AB0447	1	AB0449	1	AB0446	1
AB0447	1	AB0448	1	AB0447	1	AB0447	1	AB0451	1	AB0450	1	AB0451	1	AB0450	1	AB0452	1	AB0451	1	AB0448	1	AB0450	1	AB0447	1
AB0448	1	AB0449	1	AB0448	1	AB0448	1	AB0452	1	AB0451	1	AB0452	1	AB0451	1	AB0453	0	AB0452	1	AB0449	1	AB0451	1	AB0448	1
AB0449	1	AB0450	1	AB0449	1	AB0449	1	AB0453	1	AB0452	1	AB0453	1	AB0452	1	AB0454	0	AB0453	0	AB0450	1	AB0452	1	AB0449	1
AB0450	1	AB0451	1	AB0450	1	AB0450	1	AB0454	1	AB0453	0	AB0454	1	AB0453	1	AB0455	0	AB0454	0	AB0451	1	AB0453	1	AB0450	1
AB0451	1	AB0452	1	AB0451	1	AB0451	1	AB0455	1	AB0454	0	AB0455	1	AB0454	1	AB0456	1	AB0455	0	AB0452	1	AB0454	1	AB0451	1
AB0452	1	AB0453	1	AB0452	1	AB0452	1	AB0456	1	AB0455	1	AB0456	1	AB0455	1	AB0457	1	AB0456	1	AB0453	0	AB0455	1	AB0452	1
AB0453	1	AB0454	1	AB0453	1	AB0453	0	AB0457	1	AB0456	1	AB0457	1	AB0456	1	AB0458	1	AB0457	1	AB0454	0	AB0456	1	AB0453	1
AB0454	1	AB0455	1	AB0454	1	AB0454	0	AB0458	1	AB0457	1	AB0458	1	AB0457	1	AB0459	1	AB0458	1	AB0455	0	AB0457	1	AB0454	1
AB0455	1	AB0456	1	AB0455	1	AB0455	0	AB0459	1	AB0458	1	AB0459	1	AB0458	1	AB0460	0	AB0459	1	AB0456	1	AB0458	1	AB0455	1
AB0456	1	AB0457	1	AB0456	1	AB0456	1	AB0460	0	AB0459	1	AB0460	1	AB0459	1	AB0461	0	AB0460	0	AB0457	1	AB0459	1	AB0456	1
AB0457	1	AB0458	1	AB0457	1	AB0457	1	AB0461	0	AB0460	0	AB0461	1	AB0460	1	AB0462	0	AB0461	0	AB0458	1	AB0460	1	AB0457	1
AB0458	1	AB0459	1	AB0458	1	AB0458	1	AB0462	0	AB0461	0	AB0462	1	AB0461	1	AB0463	0	AB0462	0	AB0459	1	AB0461	0	AB0458	1
AB0459	2	AB0460	0	AB0459	1	AB0459	1	AB0463	0	AB0462	0	AB0463	1	AB0462	1	AB0464	1	AB0463	0	AB0460	0	AB0462	0	AB0459	1
AB0460	1	AB0461	0	AB0460	1	AB0460	0	AB0464	1	AB0463	0	AB0464	1	AB0463	1	AB0465	1	AB0464	0	AB0461	0	AB0463	1	AB0460	1
AB0461	1	AB0462	0	AB0461	1	AB0461	0	AB0465	1	AB0464	1	AB0465	1	AB0464	1	AB0466	1	AB0465	1	AB0462	0	AB0464	1	AB0461	1
AB0462	1	AB0463	0	AB0462	1	AB0462	0	AB0466	1	AB0465	1	AB0466	1	AB0465	1	AB0467	1	AB0466	1	AB0463	0	AB0465	1	AB0462	1
AB0463	1	AB0464	1	AB0463	1	AB0463	0	AB0467	1	AB0466	1	AB0467	1	AB0466	1	AB0468	1	AB0467	1	AB0464	0	AB0466	1	AB0463	1
AB0464	1	AB0465	1	AB0464	1	AB0464	1	AB0468	1	AB0467	1	AB0468	1	AB0467	1	AB0469	1	AB0468	1	AB0465	1	AB0467	1	AB0464	1
AB0465	1	AB0466	1	AB0465	1	AB0465	1	AB0469	1	AB0468	1	AB0469	1	AB0468	1	AB0470	1	AB0469	1	AB0466	1	AB0468	1	AB0465	1
AB0466	1	AB0467	1	AB0466	1	AB0466	1	AB0470	1	AB0469	1	AB0470	1	AB0469	1	AB0471	1	AB0470	1	AB0467	1	AB0469	1	AB0466	1
AB0467	1	AB0468	1	AB0467	1	AB0467	1	AB0471	1	AB0470	1	AB0471	1	AB0470	1	AB0472	1	AB0471	1	AB0468	1	AB0470	1	AB0467	1
AB0468	1	AB0469	1	AB0468	1	AB0468	1	AB0472	1	AB0471	1	AB0472	1	AB0471	1	AB0473	1	AB0472	1	AB0469	1	AB0471	1	AB0468	1
AB0469	1	AB0470	1	AB0469	1	AB0469	1	AB0473	1	AB0472	1	AB0473	1	AB0472	1	AB0474	1	AB0473	1	AB0470	1	AB0472	1	AB0469	1
AB0470	1	AB0471	1	AB0470	1	AB0470	1	AB0474	1	AB0473	1	AB0474	1	AB0473	1	AB0475	1	AB0474	1	AB0471	1	AB0473	1	AB0470	1
AB0471	1	AB0472	1	AB0471	1	AB0471	1	AB0475	1	AB0474	1	AB0475	1	AB0474	1	AB0476	1	AB0475	1	AB0472	1	AB0474	1	AB0471	1
AB0472	1	AB0473	1	AB0472	1	AB0472	1	AB0476	1	AB0475	1	AB0476	1	AB0475	1	AB0477	1	AB0476	1	AB0473	1	AB0475	1	AB0472	1
AB0473	1	AB0474	1	AB0473	1	AB0473	1	AB0477	1	AB0476	1	AB0477	1	AB0476	1	AB0479	1	AB0477	1	AB0474	1	AB0476	1	AB0473	1
AB0474	1	AB0475	1	AB0474	1	AB0474	1	AB0479	1	AB0477	1	AB0479	1	AB0477	1	AB0480	1	AB0479	1	AB0475	1	AB0477	1	AB0474	1
AB0475	1	AB0476	1	AB0475	1	AB0475	1	AB0480	1	AB0479	1	AB0480	1	AB0479	1	AB0481	1	AB0480	1	AB0476	1	AB0479	1	AB0475	1
AB0476	1	AB0477	0	AB0476	1	AB0476	1	AB0481	1	AB0480	1	AB0481	1	AB0480	1	AB0483	1	AB0481	1	AB0477	1	AB0480	1	AB0476	1
AB0477	1	AB0479	1	AB0477	1	AB0477	0	AB0483	1	AB0481	1	AB0483	1	AB0481	1	AB0484	1	AB0483	1	AB0479	1	AB0481	1	AB0477	1
AB0479	1	AB0480	1	AB0479	1	AB0479	1	AB0484	1	AB0483	1	AB0484	1	AB0483	1	AB0485	1	AB0484	1	AB0480	1	AB0483	1	AB0479	1
AB0480	1	AB0481	1	AB0480	1	AB0480	1	AB0485	1	AB0484	1	AB0485	1	AB0484	1	AB0486	1	AB0485	1	AB0481	1	AB0484	1	AB0480	1
AB0481	1	AB0483	1	AB0481	1	AB0481	1	AB0486	1	AB0485	1	AB0486	1	AB0485	1	AB0487	1	AB0486	1	AB0483	1	AB0485	1	AB0481	1
AB0483	1	AB0484	1	AB0483	1	AB0483	1	AB0487	1	AB0486	1	AB0487	1	AB0486	1	AB0488	1	AB0487	1	AB0484	1	AB0486	1	AB0483	1
AB0484	1	AB0485	1	AB0484	1	AB0484	1	AB0488	1	AB0487	1	AB0488	1	AB0487	1	AB0489	1	AB0488	1	AB0485	1	AB0487	1	AB0484	1
AB0485	1	AB0486	1	AB0485	1	AB0485	1	AB0489	1	AB0488	1	AB0489	1	AB0488	1	AB0490	1	AB0489	1	AB0486	1	AB0488	1	AB0485	1
AB0486	1	AB0487	1	AB0486	1	AB0486	1	AB0490	1	AB0489	1	AB0490	1	AB0489	1	AB0491	1	AB0490	1	AB0487	1	AB0489	1	AB0486	1
AB0487	1	AB0488	1	AB0487	1	AB0487	1	AB0491	1	AB0490	1	AB0491	1	AB0490	1	AB0492	1	AB0491	1	AB0488	1	AB0490	1	AB0487	1
AB0488	1	AB0489	1	AB0488	1	AB0488	1	AB0492	1	AB0491	1	AB0492	1	AB0491	1	AB0493	1	AB0492	1	AB0489	1	AB0491	1	AB0488	1
AB0489	1	AB0490	1	AB0489	1	AB0489	1	AB0493	1	AB0492	1	AB0493	0	AB0492	1	AB0494	1	AB0493	0	AB0490	1	AB0492	1	AB0489	1
AB0490	1	AB0491	1	AB0490	1	AB0490	1	AB0494	1	AB0493	1	AB0494	1	AB0493	1	AB0495	1	AB0494	1	AB0491	1	AB0493	1	AB0490	1
AB0491	1	AB0492	1	AB0491	1	AB0491	1	AB0495	1	AB0494	1	AB0495	1	AB0494	1	AB0496	1	AB0495	1	AB0492	1	AB0494	1	AB0491	1
AB0492	1	AB0493	0	AB0492	1	AB0492	1	AB0496	1	AB0495	1	AB0496	1	AB0495	1	AB0497	1	AB0496	1	AB0493	1	AB0495	1	AB0492	1
AB0493	0	AB0494	1	AB0493	1	AB0493	0	AB0497	1	AB0496	1	AB0497	1	AB0496	1	AB0498	1	AB0497	1	AB0494	1	AB0496	1	AB0493	1
AB0494	1	AB0495	1	AB0494	1	AB0494	1	AB0498	1	AB0497	1	AB0498	1	AB0497	1	AB0499	1	AB0498	1	AB0495	1	AB0497	1	AB0494	1
AB0495	1	AB0496	1	AB0495	1	AB0495	1	AB0499	1	AB0498	1	AB0499	1	AB0498	1	AB0500	1	AB0499	1	AB0496	1	AB0498	1	AB0495	1
AB0496	1	AB0497	1	AB0496	1	AB0496	1	AB0500	1	AB0499	1	AB0500	1	AB0499	1	AB0501	1	AB0500	1	AB0497	1	AB0499	1	AB0496	1
AB0497	1	AB0498	1	AB0497	1	AB0497	1	AB0501	1	AB0500	1	AB0501	1	AB0500	1	AB0502	1	AB0501	1	AB0498	1	AB0500	1	AB0497	1
AB0498	1	AB0499	1	AB0498	1	AB0498	1	AB0502	1	AB0501	1	AB0502	1	AB0501	1	AB0504	1	AB0502	1	AB0499	1	AB0501	1	AB0498	1
AB0499	1	AB0500	1	AB0499	1	AB0499	1	AB0504	1	AB0502	1	AB0504	1	AB0502	1	AB0505	1	AB0504	1	AB0500	1	AB0502	1	AB0499	1
AB0500	1	AB0501	1	AB0500	1	AB0500	1	AB0505	1	AB0504	1	AB0505	1	AB0504	1	AB0506	1	AB0505	1	AB0501	1	AB0504	1	AB0500	1
AB0501	1	AB0502	1	AB0501	1	AB0501	1	AB0506	1	AB0505	1	AB0506	1	AB0505	1	AB0507	1	AB0506	1	AB0502	1	AB0505	1	AB0501	1
AB0502	1	AB0504	1	AB0502	1	AB0502	1	AB0507	1	AB0506	1	AB0507	1	AB0506	1	AB0508	1	AB0507	1	AB0504	1	AB0506	1	AB0502	1
AB0504	1	AB0505	1	AB0504	1	AB0504	1	AB0508	1	AB0507	1	AB0508	1	AB0507	1	AB0509	1	AB0508	1	AB0505	1	AB0507	1	AB0504	1
AB0505	1	AB0506	1	AB0505	1	AB0505	1	AB0509	1	AB0508	1	AB0509	1	AB0508	1	AB0510	1	AB0509	1	AB0506	1	AB0508	1	AB0505	1
AB0506	1	AB0507	1	AB0506	1	AB0506	1	AB0510	1	AB0509	1	AB0510	1	AB0509	1	AB0511	1	AB0510	1	AB0507	1	AB0509	1	AB0506	1
AB0507	1	AB0508	1	AB0507	1	AB0507	1	AB0511	1	AB0510	1	AB0511	1	AB0510	1	AB0512	1	AB0511	1	AB0508	1	AB0510	1	AB0507	1
AB0508	1	AB0509	1	AB0508	1	AB0508	1	AB0512	1	AB0511	1	AB0512	1	AB0511	1	AB0513	1	AB0512	1	AB0509	1	AB0511	1	AB0508	1
AB0509	1	AB0510	1	AB0509	1	AB0509	1	AB0513	1	AB0512	1	AB0513	1	AB0512	1	AB0514	1	AB0513	1	AB0510	1	AB0512	1	AB0509	1
AB0510	1	AB0511	1	AB0510	1	AB0510	1	AB0514	1	AB0513	1	AB0514	1	AB0513	1	AB0516	1	AB0514	1	AB0511	1	AB0513	1	AB0510	1
AB0511	1	AB0512	1	AB0511	1	AB0511	1	AB0516	1	AB0514	1	AB0516	1	AB0514	1	AB0517	1	AB0516	1	AB0512	1	AB0514	1	AB0511	1
AB0512	1	AB0513	1	AB0512	1	AB0512	1	AB0517	1	AB0516	1	AB0517	1	AB0516	1	AB0518	1	AB0517	1	AB0513	1	AB0516	1	AB0512	1
AB0513	1	AB0514	1	AB0513	1	AB0513	1	AB0518	1	AB0517	1	AB0518	1	AB0517	1	AB0520	1	AB0518	1	AB0514	1	AB0517	1	AB0513	1
AB0514	1	AB0516	1	AB0514	1	AB0514	1	AB0520	1	AB0518	1	AB0520	1	AB0518	1	AB0521	1	AB0520	1	AB0516	1	AB0518	1	AB0514	1
AB0516	1	AB0517	1	AB0516	1	AB0516	1	AB0521	1	AB0520	1	AB0521	1	AB0520	1	AB0522	1	AB0521	1	AB0517	1	AB0520	1	AB0516	1
AB0517	1	AB0518	1	AB0517	1	AB0517	1	AB0522	1	AB0521	1	AB0522	1	AB0521	1	AB0523	1	AB0522	1	AB0518	1	AB0521	1	AB0517	1
AB0518	1	AB0520	1	AB0518	1	AB0518	1	AB0523	1	AB0522	1	AB0523	1	AB0522	1	AB0524	1	AB0523	1	AB0520	1	AB0522	1	AB0518	1
AB0520	1	AB0521	1	AB0520	1	AB0520	1	AB0524	1	AB0523	1	AB0524	1	AB0523	1	AB0525	1	AB0524	1	AB0521	1	AB0523	1	AB0520	1
AB0521	1	AB0522	1	AB0521	1	AB0521	1	AB0525	1	AB0524	1	AB0525	1	AB0524	1	AB0526	1	AB0525	1	AB0522	1	AB0524	1	AB0521	1
AB0522	1	AB0523	1	AB0522	1	AB0522	1	AB0526	1	AB0525	1	AB0526	1	AB0525	1	AB0527	1	AB0526	1	AB0523	1	AB0525	1	AB0522	1
AB0523	1	AB0524	1	AB0523	1	AB0523	1	AB0527	1	AB0526	1	AB0527	1	AB0526	1	AB0528	1	AB0527	1	AB0524	1	AB0526	1	AB0523	1
AB0524	1	AB0525	1	AB0524	1	AB0524	1	AB0528	1	AB0527	1	AB0528	1	AB0527	1	AB0529	1	AB0528	1	AB0525	1	AB0527	1	AB0524	1
AB0525	1	AB0526	1	AB0525	1	AB0525	1	AB0529	1	AB0528	1	AB0529	1	AB0528	1	AB0530	1	AB0529	1	AB0526	1	AB0528	1	AB0525	1
AB0526	1	AB0527	1	AB0526	1	AB0526	1	AB0530	1	AB0529	1	AB0530	1	AB0529	1	AB0531	1	AB0530	1	AB0527	1	AB0529	1	AB0526	1
AB0527	1	AB0528	1	AB0527	1	AB0527	1	AB0531	1	AB0530	1	AB0531	1	AB0530	1	AB0532	1	AB0531	1	AB0528	1	AB0530	1	AB0527	1
AB0528	1	AB0529	1	AB0528	1	AB0528	1	AB0532	1	AB0531	1	AB0532	1	AB0531	1	AB0533	1	AB0532	1	AB0529	1	AB0531	1	AB0528	1
AB0529	1	AB0530	1	AB0529	1	AB0529	1	AB0533	1	AB0532	1	AB0533	1	AB0532	1	AB0534	1	AB0533	1	AB0530	1	AB0532	1	AB0529	1
AB0530	1	AB0531	1	AB0530	1	AB0530	1	AB0534	1	AB0533	1	AB0534	1	AB0533	1	AB0535	1	AB0534	1	AB0531	1	AB0533	1	AB0530	1
AB0531	1	AB0532	1	AB0531	1	AB0531	1	AB0535	1	AB0534	1	AB0535	1	AB0534	1	AB0536	1	AB0535	1	AB0532	1	AB0534	1	AB0531	1
AB0532	1	AB0533	1	AB0532	1	AB0532	1	AB0536	1	AB0535	1	AB0536	1	AB0535	1	AB0537	1	AB0536	1	AB0533	1	AB0535	1	AB0532	1
AB0533	1	AB0534	1	AB0533	1	AB0533	1	AB0537	1	AB0536	1	AB0537	1	AB0536	1	AB0538	1	AB0537	1	AB0534	1	AB0536	1	AB0533	1
AB0534	1	AB0535	1	AB0534	1	AB0534	1	AB0538	1	AB0537	1	AB0538	1	AB0537	1	AB0539	1	AB0538	1	AB0535	1	AB0537	1	AB0534	1
AB0535	1	AB0536	1	AB0535	1	AB0535	1	AB0539	1	AB0538	1	AB0539	1	AB0538	1	AB0540	1	AB0539	1	AB0536	1	AB0538	1	AB0535	1
AB0536	1	AB0537	1	AB0536	1	AB0536	1	AB0540	1	AB0539	1	AB0540	1	AB0539	1	AB0541	1	AB0540	1	AB0537	1	AB0539	1	AB0536	1
AB0537	1	AB0538	1	AB0537	1	AB0537	1	AB0541	1	AB0540	1	AB0541	1	AB0540	1	AB0542	1	AB0541	1	AB0538	1	AB0540	1	AB0537	1
AB0538	1	AB0539	1	AB0538	1	AB0538	1	AB0542	1	AB0541	1	AB0542	1	AB0541	1	AB0543	1	AB0542	1	AB0539	1	AB0541	1	AB0538	1
AB0539	1	AB0540	1	AB0539	1	AB0539	1	AB0543	1	AB0542	1	AB0543	1	AB0542	1	AB0544	1	AB0543	1	AB0540	1	AB0542	1	AB0539	1
AB0540	1	AB0541	1	AB0540	1	AB0540	1	AB0544	1	AB0543	1	AB0544	1	AB0543	1	AB0545	1	AB0544	1	AB0541	1	AB0543	1	AB0540	1
AB0541	1	AB0542	1	AB0541	1	AB0541	1	AB0545	1	AB0544	1	AB0545	1	AB0544	1	AB0546	1	AB0545	1	AB0542	1	AB0544	1	AB0541	1
AB0542	1	AB0543	1	AB0542	1	AB0542	1	AB0546	1	AB0545	1	AB0546	1	AB0545	1	AB0547	1	AB0546	1	AB0543	1	AB0545	1	AB0542	1
AB0543	1	AB0544	1	AB0543	1	AB0543	1	AB0547	1	AB0546	1	AB0547	1	AB0546	1	AB0548	1	AB0547	1	AB0544	1	AB0546	1	AB0543	1
AB0544	1	AB0545	1	AB0544	1	AB0544	1	AB0548	1	AB0547	1	AB0548	1	AB0547	1	AB0549	1	AB0548	1	AB0545	1	AB0547	1	AB0544	1
AB0545	1	AB0546	1	AB0545	1	AB0545	1	AB0549	1	AB0548	1	AB0549	1	AB0548	1	AB0550	1	AB0549	1	AB0546	1	AB0548	1	AB0545	1
AB0546	1	AB0547	1	AB0546	1	AB0546	1	AB0550	1	AB0549	1	AB0550	1	AB0549	1	AB0551	1	AB0550	1	AB0547	1	AB0549	1	AB0546	1
AB0547	1	AB0548	1	AB0547	1	AB0547	1	AB0551	1	AB0550	1	AB0551	1	AB0550	1	AB0552	1	AB0551	1	AB0548	1	AB0550	1	AB0547	1
AB0548	1	AB0549	1	AB0548	1	AB0548	1	AB0552	1	AB0551	1	AB0552	1	AB0551	1	AB0553	1	AB0552	1	AB0549	1	AB0551	1	AB0548	1
AB0549	1	AB0550	1	AB0549	1	AB0549	1	AB0553	1	AB0552	1	AB0553	1	AB0552	1	AB0554	1	AB0553	1	AB0550	1	AB0552	1	AB0549	1
AB0550	1	AB0551	1	AB0550	1	AB0550	1	AB0554	1	AB0553	1	AB0554	1	AB0553	1	AB0555	1	AB0554	1	AB0551	1	AB0553	1	AB0550	1
AB0551	1	AB0552	1	AB0551	1	AB0551	1	AB0555	1	AB0554	1	AB0555	1	AB0554	1	AB0556	1	AB0555	1	AB0552	1	AB0554	1	AB0551	1
AB0552	1	AB0553	1	AB0552	1	AB0552	1	AB0556	1	AB0555	1	AB0556	1	AB0555	1	AB0558	1	AB0556	1	AB0553	1	AB0555	1	AB0552	1
AB0553	1	AB0554	1	AB0553	1	AB0553	1	AB0558	1	AB0556	1	AB0558	1	AB0556	1	AB0559	0	AB0558	1	AB0554	1	AB0556	1	AB0553	1
AB0554	1	AB0555	1	AB0554	1	AB0554	1	AB0559	0	AB0558	1	AB0559	0	AB0558	1	AB0560	0	AB0559	0	AB0555	1	AB0558	1	AB0554	1
AB0555	1	AB0556	1	AB0555	1	AB0555	1	AB0560	1	AB0559	0	AB0560	0	AB0559	1	AB0562	1	AB0560	0	AB0556	1	AB0559	0	AB0555	1
AB0556	1	AB0558	1	AB0556	1	AB0556	1	AB0562	1	AB0560	1	AB0562	1	AB0560	1	AB0563	0	AB0562	1	AB0558	1	AB0560	1	AB0556	1
AB0558	1	AB0559	0	AB0558	1	AB0558	1	AB0563	0	AB0562	1	AB0563	0	AB0562	1	AB0564	0	AB0563	0	AB0559	0	AB0562	1	AB0558	1
AB0559	0	AB0560	0	AB0559	1	AB0559	0	AB0564	0	AB0563	0	AB0564	0	AB0563	0	AB0565	0	AB0564	0	AB0560	0	AB0563	0	AB0559	0
AB0560	0	AB0562	1	AB0560	1	AB0560	0	AB0565	0	AB0564	0	AB0565	0	AB0564	0	AB0566	0	AB0565	0	AB0562	1	AB0564	0	AB0560	0
AB0562	1	AB0563	0	AB0562	1	AB0562	1	AB0566	0	AB0565	0	AB0566	0	AB0565	0	AB0567	0	AB0566	0	AB0563	0	AB0565	0	AB0562	1
AB0563	0	AB0564	0	AB0563	1	AB0563	0	AB0567	0	AB0566	0	AB0567	0	AB0566	0	AB0568	0	AB0567	0	AB0564	0	AB0566	0	AB0563	0
AB0564	0	AB0565	0	AB0564	1	AB0564	0	AB0568	0	AB0567	0	AB0568	0	AB0567	0	AB0569	0	AB0568	0	AB0565	0	AB0567	0	AB0564	0
AB0565	0	AB0566	0	AB0565	1	AB0565	0	AB0569	0	AB0568	0	AB0569	0	AB0568	0	AB0570	0	AB0569	0	AB0566	0	AB0568	0	AB0565	0
AB0566	0	AB0567	0	AB0566	1	AB0566	0	AB0570	0	AB0569	0	AB0570	0	AB0569	0	AB0571	0	AB0570	0	AB0567	0	AB0569	0	AB0566	0
AB0567	0	AB0568	0	AB0567	1	AB0567	0	AB0571	0	AB0570	0	AB0571	0	AB0570	0	AB0572	0	AB0571	0	AB0568	0	AB0570	0	AB0567	0
AB0568	0	AB0569	0	AB0568	1	AB0568	0	AB0572	0	AB0571	0	AB0572	0	AB0571	0	AB0574	0	AB0572	0	AB0569	0	AB0571	0	AB0568	0
AB0569	0	AB0570	0	AB0569	1	AB0569	0	AB0574	0	AB0572	0	AB0574	0	AB0572	1	AB0576	0	AB0574	0	AB0570	0	AB0572	0	AB0569	0
AB0570	0	AB0571	0	AB0570	1	AB0570	0	AB0576	0	AB0574	0	AB0576	0	AB0574	1	AB0578	0	AB0576	0	AB0571	0	AB0573	1	AB0570	0
AB0571	0	AB0572	0	AB0571	1	AB0571	0	AB0578	0	AB0576	0	AB0578	0	AB0576	0	AB0579	0	AB0578	0	AB0572	0	AB0574	0	AB0571	0
AB0572	0	AB0574	0	AB0572	1	AB0572	0	AB0579	0	AB0578	0	AB0579	0	AB0578	0	AB0580	0	AB0579	0	AB0574	0	AB0576	0	AB0572	0
AB0573	0	AB0576	0	AB0573	1	AB0574	0	AB0580	0	AB0579	0	AB0580	0	AB0579	1	AB0581	1	AB0580	0	AB0576	0	AB0578	0	AB0574	0
AB0574	0	AB0578	0	AB0574	1	AB0576	0	AB0581	1	AB0580	0	AB0581	1	AB0580	1	AB0582	0	AB0581	1	AB0578	0	AB0579	0	AB0576	0
AB0576	0	AB0579	0	AB0576	1	AB0578	0	AB0582	0	AB0581	1	AB0582	0	AB0581	1	AB0583	1	AB0582	0	AB0579	0	AB0580	0	AB0578	0
AB0578	0	AB0580	0	AB0578	1	AB0579	0	AB0583	1	AB0582	0	AB0583	1	AB0582	1	AB0584	1	AB0583	1	AB0580	0	AB0581	1	AB0579	0
AB0579	0	AB0581	1	AB0579	1	AB0580	0	AB0584	1	AB0583	1	AB0584	1	AB0583	1	AB0585	1	AB0584	1	AB0581	1	AB0582	1	AB0580	0
AB0580	0	AB0582	0	AB0580	1	AB0581	0	AB0585	1	AB0584	1	AB0585	1	AB0584	1	AB0586	1	AB0585	1	AB0582	0	AB0583	0	AB0581	1
AB0581	1	AB0583	1	AB0581	1	AB0582	0	AB0586	1	AB0585	1	AB0586	1	AB0585	1	AB0588	1	AB0586	1	AB0583	1	AB0584	1	AB0582	1
AB0582	0	AB0584	1	AB0582	1	AB0583	1	AB0588	1	AB0586	1	AB0588	1	AB0586	1	AB0589	1	AB0588	1	AB0584	1	AB0585	1	AB0583	1
AB0583	0	AB0585	1	AB0583	1	AB0584	1	AB0589	1	AB0588	1	AB0589	1	AB0588	1	AB0590	1	AB0589	1	AB0585	1	AB0586	1	AB0584	1
AB0584	1	AB0586	1	AB0584	1	AB0585	1	AB0590	1	AB0589	1	AB0590	1	AB0589	1	AB0591	1	AB0590	1	AB0586	1	AB0588	1	AB0585	1
AB0585	1	AB0588	1	AB0585	1	AB0586	1	AB0591	1	AB0590	1	AB0591	1	AB0590	1	AB0592	1	AB0591	1	AB0588	1	AB0589	1	AB0586	1
AB0586	1	AB0589	1	AB0586	1	AB0588	1	AB0592	1	AB0591	1	AB0592	1	AB0591	1	AB0593	1	AB0592	1	AB0589	1	AB0590	1	AB0588	1
AB0587	1	AB0590	1	AB0587	1	AB0589	1	AB0593	1	AB0592	1	AB0593	1	AB0592	1	AB0594	1	AB0593	1	AB0590	1	AB0591	1	AB0589	1
AB0588	1	AB0591	1	AB0588	1	AB0590	1	AB0594	1	AB0593	1	AB0594	1	AB0593	1	AB0595	1	AB0594	1	AB0591	1	AB0592	1	AB0590	1
AB0589	1	AB0592	1	AB0589	1	AB0591	1	AB0595	1	AB0594	1	AB0595	1	AB0594	1	AB0596	1	AB0595	1	AB0592	1	AB0593	1	AB0591	1
AB0590	1	AB0593	1	AB0590	1	AB0592	1	AB0596	1	AB0595	1	AB0596	1	AB0595	1	AB0597	1	AB0596	1	AB0593	1	AB0594	1	AB0592	1
AB0591	1	AB0594	1	AB0591	1	AB0593	1	AB0597	1	AB0596	1	AB0597	1	AB0596	1	AB0598	0	AB0597	1	AB0594	1	AB0595	1	AB0593	1
AB0592	1	AB0595	1	AB0592	1	AB0594	1	AB0598	1	AB0597	1	AB0598	1	AB0597	1	AB0599	1	AB0598	1	AB0595	1	AB0596	1	AB0594	1
AB0593	1	AB0596	1	AB0593	1	AB0595	1	AB0599	1	AB0598	0	AB0599	1	AB0598	1	AB0600	1	AB0599	1	AB0596	1	AB0597	1	AB0595	1
AB0594	1	AB0597	1	AB0594	1	AB0596	1	AB0600	1	AB0599	1	AB0600	1	AB0599	1	AB0601	1	AB0600	1	AB0597	1	AB0598	1	AB0596	1
AB0595	1	AB0598	0	AB0595	1	AB0597	1	AB0601	1	AB0600	1	AB0601	1	AB0600	1	AB0602	1	AB0601	1	AB0598	1	AB0599	1	AB0597	1
AB0596	1	AB0599	0	AB0596	1	AB0598	0	AB0602	1	AB0601	1	AB0602	1	AB0601	1	AB0603	1	AB0602	1	AB0599	1	AB0600	1	AB0598	1
AB0597	1	AB0600	1	AB0597	1	AB0599	1	AB0603	1	AB0602	1	AB0603	1	AB0602	1	AB0604	1	AB0603	1	AB0600	1	AB0601	1	AB0599	1
AB0598	1	AB0601	1	AB0598	1	AB0600	1	AB0604	1	AB0603	1	AB0604	1	AB0603	1	AB0605	0	AB0604	1	AB0601	1	AB0602	1	AB0600	1
AB0599	1	AB0602	1	AB0599	1	AB0601	1	AB0605	1	AB0604	1	AB0605	1	AB0604	1	AB0606	0	AB0605	0	AB0602	1	AB0603	1	AB0601	1
AB0600	1	AB0603	1	AB0600	1	AB0602	1	AB0606	1	AB0605	0	AB0606	1	AB0605	1	AB0607	1	AB0606	0	AB0603	1	AB0604	1	AB0602	1
AB0601	1	AB0604	1	AB0601	1	AB0603	1	AB0607	1	AB0606	0	AB0607	1	AB0606	1	AB0608	0	AB0607	0	AB0604	1	AB0605	1	AB0603	1
AB0602	1	AB0605	0	AB0602	1	AB0604	1	AB0608	1	AB0607	1	AB0608	1	AB0607	1	AB0609	1	AB0608	0	AB0605	0	AB0606	1	AB0604	1
AB0603	1	AB0606	0	AB0603	1	AB0605	0	AB0609	1	AB0608	1	AB0609	1	AB0608	1	AB0610	1	AB0609	1	AB0606	0	AB0607	1	AB0605	1
AB0604	1	AB0607	1	AB0604	1	AB0606	0	AB0610	1	AB0609	1	AB0610	1	AB0609	1	AB0611	1	AB0610	1	AB0607	0	AB0608	1	AB0606	1
AB0605	1	AB0608	0	AB0605	1	AB0607	0	AB0611	1	AB0610	1	AB0611	1	AB0610	1	AB0612	1	AB0611	1	AB0608	0	AB0609	1	AB0607	1
AB0606	1	AB0609	1	AB0606	1	AB0608	0	AB0612	1	AB0611	1	AB0612	1	AB0611	1	AB0613	1	AB0612	1	AB0609	1	AB0610	1	AB0608	1
AB0607	1	AB0610	1	AB0607	1	AB0609	1	AB0613	1	AB0612	1	AB0613	1	AB0612	1	AB0614	1	AB0613	1	AB0610	1	AB0611	1	AB0609	1
AB0608	1	AB0611	1	AB0608	1	AB0610	1	AB0614	1	AB0613	1	AB0614	1	AB0613	1	AB0615	1	AB0614	1	AB0611	1	AB0612	1	AB0610	1
AB0609	1	AB0612	1	AB0609	1	AB0611	1	AB0615	1	AB0614	1	AB0615	1	AB0614	1	AB0616	1	AB0615	1	AB0612	1	AB0613	1	AB0611	1
AB0610	1	AB0613	1	AB0610	1	AB0612	1	AB0616	1	AB0615	1	AB0616	1	AB0615	1	AB0617	1	AB0616	1	AB0613	1	AB0614	1	AB0612	1
AB0611	1	AB0614	1	AB0611	1	AB0613	1	AB0617	1	AB0616	1	AB0617	1	AB0616	1	AB0618	0	AB0617	1	AB0614	1	AB0615	1	AB0613	1
AB0612	1	AB0615	1	AB0612	1	AB0614	1	AB0618	1	AB0617	1	AB0618	1	AB0617	1	AB0619	0	AB0618	1	AB0615	1	AB0616	1	AB0614	1
AB0613	1	AB0616	1	AB0613	1	AB0615	1	AB0619	0	AB0618	1	AB0619	0	AB0618	1	AB0620	0	AB0619	0	AB0616	1	AB0617	1	AB0615	1
AB0614	1	AB0617	1	AB0614	1	AB0616	1	AB0620	0	AB0619	0	AB0620	0	AB0619	1	AB0621	1	AB0620	0	AB0617	1	AB0618	1	AB0616	1
AB0615	1	AB0618	1	AB0615	1	AB0617	1	AB0621	1	AB0620	0	AB0621	1	AB0620	1	AB0622	0	AB0621	1	AB0618	1	AB0619	1	AB0617	1
AB0616	1	AB0619	0	AB0616	1	AB0618	1	AB0622	1	AB0621	0	AB0622	1	AB0621	1	AB0623	0	AB0622	1	AB0619	0	AB0620	1	AB0618	1
AB0617	1	AB0620	0	AB0617	1	AB0619	0	AB0623	1	AB0622	1	AB0623	1	AB0622	1	AB0624	0	AB0623	1	AB0620	0	AB0621	1	AB0619	0
AB0618	1	AB0621	1	AB0618	1	AB0620	0	AB0624	1	AB0623	0	AB0624	1	AB0623	1	AB0625	0	AB0624	1	AB0621	1	AB0622	1	AB0620	0
AB0619	0	AB0622	1	AB0619	1	AB0621	0	AB0625	1	AB0624	0	AB0625	1	AB0624	1	AB0626	1	AB0625	1	AB0622	1	AB0623	1	AB0621	1
AB0620	0	AB0623	0	AB0620	1	AB0622	0	AB0626	1	AB0625	1	AB0626	1	AB0625	1	AB0627	1	AB0626	1	AB0623	1	AB0624	1	AB0622	1
AB0621	1	AB0624	1	AB0621	1	AB0623	0	AB0627	1	AB0626	1	AB0627	1	AB0626	1	AB0628	1	AB0627	1	AB0624	0	AB0625	1	AB0623	1
AB0622	1	AB0625	1	AB0622	1	AB0624	0	AB0628	1	AB0627	1	AB0628	1	AB0627	1	AB0630	1	AB0628	1	AB0625	1	AB0626	1	AB0624	0
AB0623	1	AB0626	1	AB0623	1	AB0625	0	AB0630	1	AB0628	1	AB0630	1	AB0628	1	AB0631	1	AB0630	1	AB0626	1	AB0627	1	AB0625	1
AB0624	1	AB0627	1	AB0624	1	AB0626	1	AB0631	1	AB0630	1	AB0631	1	AB0630	1	AB0632	1	AB0631	1	AB0627	1	AB0628	1	AB0626	1
AB0625	1	AB0628	1	AB0625	1	AB0627	1	AB0632	1	AB0631	1	AB0632	1	AB0631	1	AB0633	1	AB0632	1	AB0628	1	AB0630	1	AB0627	1
AB0626	1	AB0630	1	AB0626	1	AB0628	1	AB0633	1	AB0632	1	AB0633	1	AB0632	1	AB0634	1	AB0633	1	AB0630	1	AB0631	1	AB0628	1
AB0627	1	AB0631	1	AB0627	1	AB0630	1	AB0634	1	AB0633	1	AB0634	1	AB0633	1	AB0636	1	AB0634	1	AB0631	1	AB0632	1	AB0630	1
AB0628	1	AB0632	1	AB0628	1	AB0631	1	AB0636	1	AB0634	1	AB0636	1	AB0634	1	AB0637	1	AB0636	1	AB0632	1	AB0633	1	AB0631	1
AB0630	1	AB0633	1	AB0630	1	AB0632	1	AB0637	1	AB0636	1	AB0637	1	AB0636	1	AB0638	1	AB0637	1	AB0633	1	AB0634	1	AB0632	1
AB0631	1	AB0634	1	AB0631	1	AB0633	1	AB0638	1	AB0637	1	AB0638	1	AB0637	1	AB0639	1	AB0638	1	AB0634	1	AB0636	1	AB0633	1
AB0632	1	AB0636	1	AB0632	1	AB0634	1	AB0639	1	AB0638	1	AB0639	1	AB0638	1	AB0640	1	AB0639	1	AB0636	1	AB0637	1	AB0634	1
AB0633	1	AB0637	1	AB0633	1	AB0636	1	AB0640	1	AB0639	1	AB0640	1	AB0639	1	AB0641	1	AB0640	1	AB0637	1	AB0638	1	AB0636	1
AB0634	1	AB0638	1	AB0634	1	AB0637	1	AB0641	1	AB0640	1	AB0641	1	AB0640	1	AB0642	1	AB0641	1	AB0638	1	AB0639	1	AB0637	1
AB0636	1	AB0639	1	AB0636	1	AB0638	1	AB0642	1	AB0641	1	AB0642	1	AB0641	1	AB0643	1	AB0642	1	AB0639	1	AB0640	1	AB0638	1
AB0637	1	AB0640	1	AB0637	1	AB0639	1	AB0643	1	AB0642	1	AB0643	1	AB0642	1	AB0644	1	AB0643	1	AB0640	1	AB0641	1	AB0639	1
AB0638	1	AB0641	1	AB0638	1	AB0640	1	AB0644	1	AB0643	1	AB0644	1	AB0643	1	AB0645	1	AB0644	1	AB0641	1	AB0642	1	AB0640	1
AB0639	1	AB0642	1	AB0639	1	AB0641	1	AB0645	1	AB0644	1	AB0645	1	AB0644	1	AB0646	1	AB0645	1	AB0642	1	AB0643	1	AB0641	1
AB0640	1	AB0643	1	AB0640	1	AB0642	1	AB0646	1	AB0645	1	AB0646	1	AB0645	1	AB0647	1	AB0646	1	AB0643	1	AB0644	1	AB0642	1
AB0641	1	AB0644	1	AB0641	1	AB0643	1	AB0647	1	AB0646	1	AB0647	1	AB0646	1	AB0648	1	AB0647	1	AB0644	1	AB0645	1	AB0643	1
AB0642	1	AB0645	1	AB0642	1	AB0644	1	AB0648	1	AB0647	1	AB0648	1	AB0647	1	AB0649	1	AB0648	1	AB0645	1	AB0646	1	AB0644	1
AB0643	1	AB0646	1	AB0643	1	AB0645	1	AB0649	1	AB0648	1	AB0649	1	AB0648	1	AB0650	1	AB0649	1	AB0646	1	AB0647	1	AB0645	1
AB0644	1	AB0647	1	AB0644	1	AB0646	1	AB0650	1	AB0649	1	AB0650	1	AB0649	1	AB0651	1	AB0650	1	AB0647	1	AB0648	1	AB0646	1
AB0645	1	AB0648	1	AB0645	1	AB0647	1	AB0651	1	AB0650	1	AB0651	1	AB0650	1	AB0652	1	AB0651	1	AB0648	1	AB0649	1	AB0647	1
AB0646	1	AB0649	1	AB0646	1	AB0648	1	AB0652	1	AB0651	1	AB0652	1	AB0651	1	AB0653	1	AB0652	1	AB0649	1	AB0650	1	AB0648	1
AB0647	1	AB0650	1	AB0647	1	AB0649	1	AB0653	1	AB0652	1	AB0653	1	AB0652	1	AB0654	1	AB0653	1	AB0650	1	AB0651	1	AB0649	1
AB0648	1	AB0651	1	AB0648	1	AB0650	1	AB0654	1	AB0653	1	AB0654	1	AB0653	1	AB0655	1	AB0654	1	AB0651	1	AB0652	1	AB0650	1
AB0649	1	AB0652	1	AB0649	1	AB0651	1	AB0655	1	AB0654	1	AB0655	1	AB0654	1	AB0656	1	AB0655	1	AB0652	1	AB0653	1	AB0651	1
AB0650	1	AB0653	1	AB0650	1	AB0652	1	AB0656	1	AB0655	1	AB0656	1	AB0655	1	AB0657	1	AB0656	1	AB0653	1	AB0654	1	AB0652	1
AB0651	1	AB0654	1	AB0651	1	AB0653	1	AB0657	1	AB0656	1	AB0657	1	AB0656	1	AB0658	1	AB0657	1	AB0654	1	AB0655	1	AB0653	1
AB0652	1	AB0655	1	AB0652	1	AB0654	1	AB0658	1	AB0657	1	AB0658	1	AB0657	1	AB0659	1	AB0658	1	AB0655	1	AB0656	1	AB0654	1
AB0653	1	AB0656	1	AB0653	1	AB0655	1	AB0659	1	AB0658	1	AB0659	1	AB0658	1	AB0660	1	AB0659	1	AB0656	1	AB0657	1	AB0655	1
AB0654	1	AB0657	1	AB0654	1	AB0656	1	AB0660	1	AB0659	1	AB0660	1	AB0659	1	AB0661	1	AB0660	1	AB0657	1	AB0658	1	AB0656	1
AB0655	1	AB0658	1	AB0655	1	AB0657	1	AB0661	1	AB0660	1	AB0661	0	AB0660	1	AB0662	1	AB0661	1	AB0658	1	AB0659	1	AB0657	1
AB0656	1	AB0659	1	AB0656	1	AB0658	1	AB0662	1	AB0661	0	AB0662	0	AB0661	1	AB0663	1	AB0662	1	AB0659	1	AB0660	1	AB0658	1
AB0657	1	AB0660	1	AB0657	1	AB0659	1	AB0663	1	AB0662	0	AB0663	0	AB0662	1	AB0664	1	AB0663	1	AB0660	0	AB0661	1	AB0659	1
AB0658	1	AB0661	1	AB0658	1	AB0660	1	AB0664	1	AB0663	0	AB0664	0	AB0663	0	AB0665	1	AB0664	1	AB0661	0	AB0662	1	AB0660	0
AB0659	1	AB0662	1	AB0659	1	AB0661	0	AB0665	1	AB0664	0	AB0665	0	AB0664	0	AB0666	0	AB0665	1	AB0662	0	AB0663	0	AB0661	0
AB0660	0	AB0663	0	AB0660	1	AB0662	0	AB0666	1	AB0665	0	AB0666	0	AB0665	0	AB0667	0	AB0666	0	AB0663	0	AB0664	0	AB0662	0
AB0661	0	AB0664	0	AB0661	1	AB0663	0	AB0667	1	AB0666	0	AB0667	0	AB0666	1	AB0668	0	AB0667	0	AB0664	0	AB0665	0	AB0663	0
AB0662	0	AB0665	0	AB0662	1	AB0664	0	AB0668	1	AB0667	0	AB0668	0	AB0667	0	AB0669	0	AB0668	0	AB0665	0	AB0666	0	AB0664	0
AB0663	0	AB0666	0	AB0663	1	AB0665	0	AB0669	1	AB0668	0	AB0669	0	AB0668	0	AB0670	0	AB0669	0	AB0666	0	AB0667	0	AB0665	0
AB0664	0	AB0667	0	AB0664	1	AB0666	0	AB0670	1	AB0669	0	AB0670	0	AB0669	1	AB0671	0	AB0670	0	AB0667	0	AB0668	0	AB0666	0
AB0665	0	AB0668	0	AB0665	1	AB0667	0	AB0671	1	AB0670	0	AB0671	0	AB0670	0	AB0672	0	AB0671	0	AB0668	0	AB0669	0	AB0667	0
AB0666	0	AB0669	0	AB0666	1	AB0668	0	AB0672	1	AB0671	0	AB0672	0	AB0671	0	AB0673	0	AB0672	0	AB0669	0	AB0670	0	AB0668	0
AB0667	0	AB0670	0	AB0667	1	AB0669	0	AB0673	1	AB0672	0	AB0673	0	AB0672	0	AB0674	0	AB0673	0	AB0670	0	AB0671	0	AB0669	0
AB0668	0	AB0671	0	AB0668	1	AB0670	0	AB0674	1	AB0673	0	AB0674	0	AB0673	0	AB0675	0	AB0674	0	AB0671	0	AB0672	0	AB0670	0
AB0669	0	AB0672	0	AB0669	1	AB0671	0	AB0675	1	AB0674	0	AB0675	0	AB0674	0	AB0676	0	AB0675	0	AB0672	0	AB0673	0	AB0671	0
AB0670	0	AB0673	0	AB0670	1	AB0672	0	AB0676	1	AB0675	0	AB0676	0	AB0675	0	AB0677	0	AB0676	0	AB0673	0	AB0674	0	AB0672	0
AB0671	0	AB0674	0	AB0671	1	AB0673	0	AB0677	1	AB0676	0	AB0677	0	AB0676	0	AB0678	0	AB0677	0	AB0674	0	AB0675	0	AB0673	0
AB0672	0	AB0675	0	AB0672	1	AB0674	0	AB0678	1	AB0677	0	AB0678	0	AB0677	0	AB0679	1	AB0678	0	AB0675	0	AB0676	0	AB0674	0
AB0673	0	AB0676	0	AB0673	1	AB0675	0	AB0679	1	AB0678	0	AB0679	0	AB0678	0	AB0680	1	AB0679	1	AB0676	0	AB0677	0	AB0675	0
AB0674	0	AB0677	0	AB0674	1	AB0676	0	AB0680	1	AB0679	0	AB0680	0	AB0679	0	AB0681	1	AB0680	1	AB0677	0	AB0678	0	AB0676	0
AB0675	0	AB0678	0	AB0675	1	AB0677	0	AB0681	1	AB0680	0	AB0681	0	AB0680	0	AB0683	1	AB0681	1	AB0678	0	AB0679	1	AB0677	0
AB0676	0	AB0679	0	AB0676	1	AB0678	0	AB0683	1	AB0681	0	AB0683	0	AB0681	0	AB0684	0	AB0683	0	AB0679	0	AB0680	0	AB0678	0
AB0677	0	AB0680	0	AB0677	1	AB0679	0	AB0684	1	AB0683	0	AB0684	0	AB0683	0	AB0685	0	AB0684	0	AB0680	0	AB0681	0	AB0679	0
AB0678	0	AB0681	0	AB0678	1	AB0680	0	AB0685	1	AB0684	0	AB0685	0	AB0684	0	AB0686	0	AB0685	0	AB0681	0	AB0683	0	AB0680	0
AB0679	0	AB0683	0	AB0679	1	AB0681	0	AB0686	1	AB0685	0	AB0686	0	AB0685	0	AB0687	1	AB0686	0	AB0683	0	AB0684	0	AB0681	0
AB0680	0	AB0684	0	AB0680	1	AB0683	0	AB0687	1	AB0686	0	AB0687	0	AB0686	0	AB0689	1	AB0687	1	AB0684	0	AB0685	0	AB0683	0
AB0681	0	AB0685	0	AB0681	1	AB0684	0	AB0689	1	AB0687	0	AB0689	0	AB0687	0	AB0690	1	AB0689	0	AB0685	0	AB0686	0	AB0684	0
AB0683	0	AB0686	0	AB0683	1	AB0685	0	AB0690	1	AB0689	0	AB0690	0	AB0689	0	AB0691	1	AB0690	1	AB0686	0	AB0687	0	AB0685	0
AB0684	0	AB0687	0	AB0684	1	AB0686	0	AB0691	1	AB0690	0	AB0691	0	AB0690	0	AB0692	1	AB0691	1	AB0687	0	AB0689	0	AB0686	0
AB0685	0	AB0689	0	AB0685	1	AB0687	0	AB0692	1	AB0691	0	AB0692	0	AB0691	0	AB0693	1	AB0692	1	AB0689	0	AB0690	0	AB0687	0
AB0686	0	AB0690	0	AB0686	1	AB0689	0	AB0693	1	AB0692	0	AB0693	0	AB0692	0	AB0694	0	AB0693	1	AB0690	0	AB0691	0	AB0689	0
AB0687	0	AB0691	0	AB0687	1	AB0690	0	AB0694	1	AB0693	0	AB0694	0	AB0693	1	AB0695	1	AB0694	0	AB0691	0	AB0692	0	AB0690	0
AB0688	1	AB0692	0	AB0688	1	AB0691	0	AB0695	1	AB0694	0	AB0695	1	AB0694	1	AB0696	1	AB0695	1	AB0692	0	AB0693	0	AB0691	0
AB0689	0	AB0693	0	AB0689	1	AB0692	0	AB0696	1	AB0695	1	AB0696	1	AB0695	1	AB0697	1	AB0696	1	AB0693	0	AB0694	1	AB0692	0
AB0690	0	AB0694	0	AB0690	1	AB0693	0	AB0697	1	AB0696	0	AB0697	1	AB0696	1	AB0698	1	AB0697	1	AB0694	0	AB0695	1	AB0693	0
AB0691	0	AB0695	0	AB0691	1	AB0694	0	AB0698	1	AB0697	1	AB0698	1	AB0697	1	AB0699	1	AB0698	1	AB0695	1	AB0696	1	AB0694	0
AB0692	0	AB0696	0	AB0692	1	AB0695	1	AB0699	1	AB0698	1	AB0699	1	AB0698	1	AB0700	1	AB0699	1	AB0696	0	AB0697	1	AB0695	1
AB0693	0	AB0697	1	AB0693	1	AB0696	1	AB0700	1	AB0699	1	AB0700	1	AB0699	1	AB0701	1	AB0700	1	AB0697	1	AB0698	1	AB0696	1
AB0694	0	AB0698	1	AB0694	1	AB0697	1	AB0701	1	AB0700	1	AB0701	1	AB0700	1	AB0702	1	AB0701	1	AB0698	1	AB0699	1	AB0697	1
AB0695	1	AB0699	1	AB0695	1	AB0698	1	AB0702	1	AB0701	1	AB0702	1	AB0701	1	AB0703	1	AB0702	1	AB0699	1	AB0700	1	AB0698	1
AB0696	1	AB0700	1	AB0696	1	AB0699	1	AB0703	1	AB0702	1	AB0703	1	AB0702	1	AB0705	1	AB0703	1	AB0700	1	AB0701	1	AB0699	1
AB0697	1	AB0701	1	AB0697	1	AB0700	1	AB0705	1	AB0703	1	AB0705	1	AB0703	1	AB0706	1	AB0705	1	AB0701	1	AB0702	1	AB0700	1
AB0698	1	AB0702	1	AB0698	1	AB0701	1	AB0706	1	AB0705	1	AB0706	1	AB0705	1	AB0707	1	AB0706	1	AB0702	1	AB0703	1	AB0701	1
AB0699	1	AB0703	1	AB0699	1	AB0702	1	AB0707	1	AB0706	1	AB0707	1	AB0706	1	AB0708	1	AB0707	1	AB0703	1	AB0705	1	AB0702	1
AB0700	1	AB0705	1	AB0700	1	AB0703	1	AB0708	1	AB0707	1	AB0708	1	AB0707	1	AB0709	1	AB0708	1	AB0705	1	AB0706	1	AB0703	1
AB0701	1	AB0706	1	AB0701	1	AB0705	1	AB0709	1	AB0708	1	AB0709	1	AB0708	1	AB0710	1	AB0709	1	AB0706	1	AB0707	1	AB0705	1
AB0702	1	AB0707	1	AB0702	1	AB0706	1	AB0710	1	AB0709	1	AB0710	1	AB0709	1	AB0711	1	AB0710	1	AB0707	1	AB0708	1	AB0706	1
AB0703	1	AB0708	1	AB0703	1	AB0707	1	AB0711	1	AB0710	1	AB0711	1	AB0710	1	AB0712	1	AB0711	1	AB0708	1	AB0709	1	AB0707	1
AB0705	1	AB0709	1	AB0705	1	AB0708	1	AB0712	1	AB0711	1	AB0712	1	AB0711	1	AB0714	1	AB0712	1	AB0709	1	AB0710	1	AB0708	1
AB0706	1	AB0710	1	AB0706	1	AB0709	1	AB0714	1	AB0712	1	AB0714	1	AB0712	1	AB0715	1	AB0714	1	AB0710	1	AB0711	1	AB0709	1
AB0707	1	AB0711	1	AB0707	1	AB0710	1	AB0715	1	AB0714	1	AB0715	1	AB0714	1	AB0716	1	AB0715	1	AB0711	1	AB0712	1	AB0710	1
AB0708	1	AB0712	1	AB0708	1	AB0711	1	AB0716	1	AB0715	1	AB0716	1	AB0715	1	AB0717	1	AB0716	1	AB0712	1	AB0714	1	AB0711	1
AB0709	1	AB0714	1	AB0709	1	AB0712	1	AB0717	1	AB0716	1	AB0717	1	AB0716	1	AB0718	1	AB0717	1	AB0714	1	AB0715	1	AB0712	1
AB0710	1	AB0715	1	AB0710	1	AB0714	1	AB0718	1	AB0717	1	AB0718	1	AB0717	1	AB0719	1	AB0718	1	AB0715	1	AB0716	1	AB0714	1
AB0711	1	AB0716	1	AB0711	1	AB0715	1	AB0719	1	AB0718	1	AB0719	1	AB0718	1	AB0720	1	AB0719	1	AB0716	1	AB0717	1	AB0715	1
AB0712	1	AB0717	1	AB0712	1	AB0716	1	AB0720	1	AB0719	1	AB0720	1	AB0719	1	AB0721	1	AB0720	1	AB0717	1	AB0718	1	AB0716	1
AB0714	1	AB0718	1	AB0714	1	AB0717	1	AB0721	1	AB0720	1	AB0721	1	AB0720	1	AB0722	1	AB0721	1	AB0718	1	AB0719	1	AB0717	1
AB0715	1	AB0719	1	AB0715	1	AB0718	1	AB0722	1	AB0721	1	AB0722	1	AB0721	1	AB0723	1	AB0722	1	AB0719	1	AB0720	1	AB0718	1
AB0716	1	AB0720	1	AB0716	1	AB0719	1	AB0723	1	AB0722	1	AB0723	1	AB0722	1	AB0724	1	AB0723	1	AB0720	1	AB0721	1	AB0719	1
AB0717	1	AB0721	1	AB0717	1	AB0720	1	AB0724	1	AB0723	1	AB0724	1	AB0723	1	AB0725	1	AB0724	1	AB0721	1	AB0722	1	AB0720	1
AB0718	1	AB0722	1	AB0718	1	AB0721	1	AB0725	1	AB0724	1	AB0725	1	AB0724	1	AB0726	1	AB0725	1	AB0722	1	AB0723	1	AB0721	1
AB0719	1	AB0723	1	AB0719	1	AB0722	1	AB0726	1	AB0725	1	AB0726	1	AB0725	1	AB0727	1	AB0726	1	AB0723	1	AB0724	1	AB0722	1
AB0720	1	AB0724	1	AB0720	1	AB0723	1	AB0727	1	AB0726	1	AB0727	1	AB0726	0	AB0728	1	AB0727	1	AB0724	1	AB0725	1	AB0723	1
AB0721	1	AB0725	1	AB0721	1	AB0724	1	AB0728	1	AB0727	1	AB0728	1	AB0727	1	AB0729	0	AB0728	1	AB0725	1	AB0726	1	AB0724	1
AB0722	1	AB0726	1	AB0722	1	AB0725	1	AB0729	0	AB0728	1	AB0729	0	AB0728	1	AB0730	1	AB0729	0	AB0726	1	AB0727	1	AB0725	1
AB0723	1	AB0727	1	AB0723	1	AB0726	0	AB0730	1	AB0729	0	AB0730	0	AB0729	1	AB0731	1	AB0730	1	AB0727	1	AB0728	1	AB0726	0
AB0724	1	AB0728	1	AB0724	1	AB0727	0	AB0731	1	AB0730	1	AB0731	0	AB0730	1	AB0732	1	AB0731	1	AB0728	1	AB0729	1	AB0727	1
AB0725	1	AB0729	0	AB0725	1	AB0728	0	AB0732	1	AB0731	1	AB0732	1	AB0731	1	AB0733	1	AB0732	1	AB0729	0	AB0730	1	AB0728	1
AB0726	0	AB0730	1	AB0726	1	AB0729	0	AB0733	1	AB0732	1	AB0733	1	AB0732	1	AB0734	1	AB0733	1	AB0730	0	AB0731	1	AB0729	0
AB0727	1	AB0731	1	AB0727	1	AB0730	1	AB0734	1	AB0733	1	AB0734	1	AB0733	1	AB0735	1	AB0734	1	AB0731	0	AB0732	1	AB0730	0
AB0728	1	AB0732	1	AB0728	1	AB0731	1	AB0735	1	AB0734	1	AB0735	1	AB0734	1	AB0736	1	AB0735	1	AB0732	1	AB0733	1	AB0731	0
AB0729	1	AB0733	1	AB0729	1	AB0732	1	AB0736	1	AB0735	1	AB0736	1	AB0735	1	AB0737	1	AB0736	1	AB0733	1	AB0734	1	AB0732	1
AB0730	1	AB0734	1	AB0730	1	AB0733	1	AB0737	1	AB0736	1	AB0737	1	AB0736	1	AB0738	1	AB0737	1	AB0734	1	AB0735	1	AB0733	1
AB0731	1	AB0735	1	AB0731	1	AB0734	1	AB0738	1	AB0737	1	AB0738	1	AB0737	1	AB0739	1	AB0738	1	AB0735	1	AB0736	1	AB0734	1
AB0732	1	AB0736	1	AB0732	1	AB0735	1	AB0739	1	AB0738	1	AB0739	1	AB0738	1	AB0740	1	AB0739	1	AB0736	1	AB0737	1	AB0735	1
AB0733	1	AB0737	1	AB0733	1	AB0736	1	AB0740	1	AB0739	1	AB0740	1	AB0739	1	AB0741	1	AB0740	1	AB0737	1	AB0738	1	AB0736	1
AB0734	1	AB0738	1	AB0734	1	AB0737	1	AB0741	1	AB0740	1	AB0741	1	AB0740	1	AB0742	0	AB0741	1	AB0738	1	AB0739	1	AB0737	1
AB0735	1	AB0739	1	AB0735	1	AB0738	1	AB0742	1	AB0741	1	AB0742	1	AB0741	1	AB0743	1	AB0742	0	AB0739	1	AB0740	1	AB0738	1
AB0736	1	AB0740	1	AB0736	1	AB0739	1	AB0743	1	AB0742	0	AB0743	1	AB0742	1	AB0744	1	AB0743	1	AB0740	1	AB0741	1	AB0739	1
AB0737	1	AB0741	1	AB0737	1	AB0740	1	AB0744	1	AB0743	1	AB0744	1	AB0743	1	AB0746	1	AB0744	1	AB0741	1	AB0742	1	AB0740	1
AB0738	1	AB0742	0	AB0738	1	AB0741	1	AB0745	1	AB0744	1	AB0746	1	AB0744	1	AB0747	1	AB0746	1	AB0742	0	AB0743	1	AB0741	1
AB0739	1	AB0743	1	AB0739	1	AB0742	0	AB0746	1	AB0745	1	AB0747	1	AB0745	1	AB0748	1	AB0747	1	AB0743	1	AB0744	1	AB0742	1
AB0740	1	AB0744	1	AB0740	1	AB0743	1	AB0747	1	AB0746	1	AB0748	1	AB0746	1	AB0749	1	AB0748	1	AB0744	1	AB0746	1	AB0743	1
AB0741	1	AB0745	1	AB0741	1	AB0744	1	AB0748	1	AB0747	1	AB0749	1	AB0747	1	AB0750	1	AB0749	1	AB0746	1	AB0747	1	AB0744	1
AB0742	1	AB0746	1	AB0742	1	AB0745	1	AB0749	1	AB0748	1	AB0750	1	AB0748	1	AB0751	1	AB0750	1	AB0747	1	AB0748	1	AB0746	1
AB0743	1	AB0747	1	AB0743	1	AB0746	1	AB0750	1	AB0749	1	AB0751	1	AB0749	1	AB0752	1	AB0751	1	AB0748	1	AB0749	1	AB0747	1
AB0744	1	AB0748	1	AB0744	1	AB0747	1	AB0751	1	AB0750	1	AB0752	0	AB0750	1	AB0753	1	AB0752	1	AB0749	1	AB0750	1	AB0748	1
AB0745	1	AB0749	1	AB0745	1	AB0748	1	AB0752	1	AB0751	1	AB0753	1	AB0751	1	AB0754	1	AB0753	1	AB0750	1	AB0751	1	AB0749	1
AB0746	1	AB0750	1	AB0746	1	AB0749	1	AB0753	1	AB0752	1	AB0754	1	AB0752	1	AB0755	1	AB0754	1	AB0751	1	AB0752	1	AB0750	1
AB0747	1	AB0751	1	AB0747	1	AB0750	1	AB0754	1	AB0753	1	AB0755	1	AB0753	1	AB0756	1	AB0755	1	AB0752	0	AB0753	1	AB0751	1
AB0748	1	AB0752	0	AB0748	1	AB0751	1	AB0755	1	AB0754	1	AB0756	1	AB0754	1	AB0757	1	AB0756	1	AB0753	1	AB0754	1	AB0752	1
AB0749	1	AB0753	1	AB0749	1	AB0752	0	AB0756	1	AB0755	1	AB0757	1	AB0755	1	AB0758	1	AB0757	1	AB0754	1	AB0755	1	AB0753	1
AB0750	1	AB0754	1	AB0750	1	AB0753	1	AB0757	1	AB0756	1	AB0758	1	AB0756	1	AB0759	1	AB0758	1	AB0755	1	AB0756	1	AB0754	1
AB0751	1	AB0755	1	AB0751	1	AB0754	1	AB0758	1	AB0757	1	AB0759	1	AB0757	1	AB0760	1	AB0759	1	AB0756	1	AB0757	1	AB0755	1
AB0752	0	AB0756	1	AB0752	1	AB0755	1	AB0759	1	AB0758	1	AB0760	1	AB0758	1	AB0761	1	AB0760	1	AB0757	1	AB0758	1	AB0756	1
AB0753	1	AB0757	1	AB0753	1	AB0756	1	AB0760	1	AB0759	1	AB0761	1	AB0759	1	AB0762	1	AB0761	1	AB0758	1	AB0759	1	AB0757	1
AB0754	1	AB0758	1	AB0754	1	AB0757	1	AB0761	1	AB0760	1	AB0762	1	AB0760	1	AB0763	1	AB0762	1	AB0759	1	AB0760	1	AB0758	1
AB0755	1	AB0759	1	AB0755	1	AB0758	1	AB0762	1	AB0761	1	AB0763	1	AB0761	1	AB0764	1	AB0763	1	AB0760	1	AB0761	1	AB0759	1
AB0756	1	AB0760	1	AB0756	1	AB0759	1	AB0763	1	AB0762	1	AB0764	1	AB0762	1	AB0765	1	AB0764	1	AB0761	1	AB0762	1	AB0760	1
AB0757	1	AB0761	1	AB0757	1	AB0760	1	AB0764	1	AB0763	1	AB0765	1	AB0763	1	AB0766	1	AB0765	1	AB0762	1	AB0763	1	AB0761	1
AB0758	1	AB0762	1	AB0758	1	AB0761	1	AB0765	1	AB0764	1	AB0766	1	AB0764	1	AB0767	1	AB0766	1	AB0763	1	AB0764	1	AB0762	1
AB0759	1	AB0763	1	AB0759	1	AB0762	1	AB0766	1	AB0765	1	AB0767	1	AB0765	1	AB0768	1	AB0767	1	AB0764	1	AB0765	1	AB0763	1
AB0760	1	AB0764	1	AB0760	1	AB0763	1	AB0767	1	AB0766	1	AB0768	1	AB0766	1	AB0769	1	AB0768	1	AB0765	1	AB0766	1	AB0764	1
AB0761	1	AB0765	1	AB0761	1	AB0764	1	AB0768	1	AB0767	1	AB0769	1	AB0767	1	AB0770	1	AB0769	1	AB0766	1	AB0767	1	AB0765	1
AB0762	1	AB0766	1	AB0762	1	AB0765	1	AB0769	1	AB0768	1	AB0770	1	AB0768	1	AB0772	1	AB0770	1	AB0767	1	AB0768	1	AB0766	1
AB0763	1	AB0767	1	AB0763	1	AB0766	1	AB0770	1	AB0769	1	AB0772	1	AB0769	1	AB0773	1	AB0772	1	AB0768	1	AB0769	1	AB0767	1
AB0764	1	AB0768	1	AB0764	1	AB0767	1	AB0772	1	AB0770	1	AB0773	1	AB0770	1	AB0774	1	AB0773	1	AB0769	1	AB0770	1	AB0768	1
AB0765	1	AB0769	1	AB0765	1	AB0768	1	AB0773	1	AB0772	1	AB0774	1	AB0772	1	AB0775	1	AB0774	1	AB0770	1	AB0771	1	AB0769	1
AB0766	1	AB0770	1	AB0766	1	AB0769	1	AB0774	1	AB0773	1	AB0775	1	AB0773	1	AB0776	1	AB0775	1	AB0771	1	AB0772	1	AB0770	1
AB0767	1	AB0772	1	AB0767	1	AB0770	1	AB0775	1	AB0774	1	AB0776	1	AB0774	1	AB0777	1	AB0776	1	AB0772	1	AB0773	1	AB0771	1
AB0768	1	AB0773	1	AB0768	1	AB0772	1	AB0776	1	AB0775	1	AB0777	1	AB0775	1	AB0778	1	AB0777	1	AB0773	1	AB0774	1	AB0772	1
AB0769	1	AB0774	1	AB0769	1	AB0773	1	AB0777	1	AB0776	1	AB0778	1	AB0776	1	AB0779	1	AB0778	1	AB0774	1	AB0775	1	AB0773	1
AB0770	1	AB0775	1	AB0770	1	AB0774	1	AB0778	1	AB0777	1	AB0779	1	AB0777	1	AB0780	1	AB0779	1	AB0775	1	AB0776	1	AB0774	1
AB0771	1	AB0776	1	AB0771	1	AB0775	1	AB0779	1	AB0778	1	AB0780	1	AB0778	1	AB0781	1	AB0780	1	AB0776	1	AB0777	1	AB0775	1
AB0772	1	AB0777	1	AB0772	1	AB0776	1	AB0780	1	AB0779	1	AB0781	1	AB0779	1	AB0782	1	AB0781	1	AB0777	1	AB0778	1	AB0776	1
AB0773	1	AB0778	1	AB0773	1	AB0777	1	AB0781	1	AB0780	1	AB0782	1	AB0780	1	AB0783	1	AB0782	1	AB0778	1	AB0779	1	AB0777	1
AB0774	1	AB0779	1	AB0774	1	AB0778	1	AB0782	1	AB0781	1	AB0783	1	AB0781	1	AB0784	1	AB0783	1	AB0779	1	AB0780	1	AB0778	1
AB0775	1	AB0780	1	AB0775	1	AB0779	1	AB0783	1	AB0782	1	AB0784	1	AB0782	1	AB0785	1	AB0784	1	AB0780	1	AB0781	1	AB0779	1
AB0776	1	AB0781	0	AB0776	1	AB0780	1	AB0784	1	AB0783	1	AB0785	1	AB0783	1	AB0786	1	AB0785	0	AB0781	1	AB0782	1	AB0780	1
AB0777	1	AB0782	1	AB0777	1	AB0781	1	AB0785	1	AB0784	1	AB0786	1	AB0784	1	AB0787	1	AB0786	1	AB0782	1	AB0783	1	AB0781	1
AB0778	1	AB0783	1	AB0778	1	AB0782	1	AB0786	1	AB0785	1	AB0787	1	AB0785	1	AB0788	1	AB0787	1	AB0783	1	AB0784	1	AB0782	1
AB0779	1	AB0784	1	AB0779	1	AB0783	1	AB0787	1	AB0786	1	AB0788	1	AB0786	1	AB0789	1	AB0788	1	AB0784	1	AB0785	1	AB0783	1
AB0780	1	AB0785	0	AB0780	1	AB0784	1	AB0788	1	AB0787	1	AB0789	1	AB0787	1	AB0790	1	AB0789	1	AB0785	1	AB0786	1	AB0784	1
AB0781	1	AB0786	1	AB0781	1	AB0785	0	AB0789	1	AB0788	1	AB0790	1	AB0788	1	AB0791	1	AB0790	1	AB0786	1	AB0787	1	AB0785	1
AB0782	1	AB0787	1	AB0782	1	AB0786	1	AB0790	1	AB0789	1	AB0791	1	AB0789	1	AB0792	1	AB0791	1	AB0787	1	AB0788	1	AB0786	1
AB0783	1	AB0788	1	AB0783	1	AB0787	1	AB0791	1	AB0790	1	AB0792	1	AB0790	1	AB0793	0	AB0792	1	AB0788	1	AB0789	1	AB0787	1
AB0784	1	AB0789	1	AB0784	1	AB0788	1	AB0792	1	AB0791	1	AB0793	0	AB0791	1	AB0794	1	AB0793	0	AB0789	1	AB0790	1	AB0788	1
AB0785	1	AB0790	1	AB0785	1	AB0789	1	AB0793	1	AB0792	1	AB0794	1	AB0792	1	AB0795	1	AB0794	0	AB0790	1	AB0791	1	AB0789	1
AB0786	1	AB0791	1	AB0786	1	AB0790	1	AB0794	1	AB0793	1	AB0795	0	AB0793	1	AB0796	1	AB0795	1	AB0791	1	AB0792	1	AB0790	1
AB0787	1	AB0792	1	AB0787	1	AB0791	1	AB0795	1	AB0794	1	AB0796	0	AB0794	1	AB0797	1	AB0796	1	AB0792	1	AB0793	1	AB0791	1
AB0788	1	AB0793	0	AB0788	1	AB0792	1	AB0796	1	AB0795	1	AB0797	0	AB0795	1	AB0798	1	AB0797	1	AB0793	0	AB0794	1	AB0792	1
AB0789	1	AB0794	1	AB0789	1	AB0793	0	AB0797	1	AB0796	1	AB0798	0	AB0796	1	AB0799	0	AB0798	1	AB0794	1	AB0795	1	AB0793	1
AB0790	1	AB0795	0	AB0790	1	AB0794	0	AB0798	1	AB0797	1	AB0799	0	AB0797	1	AB0800	0	AB0799	0	AB0795	1	AB0796	1	AB0794	1
AB0791	1	AB0796	0	AB0791	1	AB0795	1	AB0799	0	AB0798	1	AB0800	0	AB0798	0	AB0801	0	AB0800	0	AB0796	1	AB0797	0	AB0795	0
AB0792	0	AB0797	0	AB0792	1	AB0796	1	AB0800	1	AB0799	1	AB0801	0	AB0799	1	AB0802	1	AB0801	0	AB0797	1	AB0798	0	AB0796	0
AB0793	0	AB0798	0	AB0793	1	AB0797	1	AB0801	0	AB0800	1	AB0802	0	AB0800	0	AB0803	1	AB0802	1	AB0798	1	AB0799	0	AB0797	0
AB0794	1	AB0799	0	AB0794	1	AB0798	1	AB0802	1	AB0801	1	AB0803	0	AB0801	0	AB0804	1	AB0803	1	AB0799	0	AB0800	0	AB0798	0
AB0795	0	AB0800	0	AB0795	1	AB0799	0	AB0803	1	AB0802	1	AB0804	0	AB0802	0	AB0805	1	AB0804	1	AB0800	0	AB0801	0	AB0799	0
AB0796	0	AB0801	0	AB0796	1	AB0800	0	AB0804	1	AB0803	1	AB0805	0	AB0803	0	AB0806	1	AB0805	1	AB0801	1	AB0802	0	AB0800	0
AB0797	0	AB0802	0	AB0797	1	AB0801	0	AB0805	1	AB0804	1	AB0806	0	AB0804	0	AB0807	0	AB0806	1	AB0802	1	AB0803	0	AB0801	0
AB0798	0	AB0803	0	AB0798	1	AB0802	1	AB0806	1	AB0805	1	AB0807	0	AB0805	0	AB0808	1	AB0807	0	AB0803	1	AB0804	0	AB0802	0
AB0799	0	AB0804	0	AB0799	1	AB0803	1	AB0807	0	AB0806	1	AB0808	0	AB0806	0	AB0809	1	AB0808	1	AB0804	1	AB0805	0	AB0803	0
AB0800	0	AB0805	0	AB0800	1	AB0804	1	AB0808	1	AB0807	0	AB0809	0	AB0807	0	AB0810	1	AB0809	1	AB0805	1	AB0806	0	AB0804	0
AB0801	0	AB0806	0	AB0801	1	AB0805	1	AB0809	1	AB0808	1	AB0810	0	AB0808	0	AB0811	1	AB0810	1	AB0806	1	AB0807	1	AB0805	0
AB0802	0	AB0807	0	AB0802	1	AB0806	1	AB0810	1	AB0809	1	AB0811	0	AB0809	0	AB0812	1	AB0811	1	AB0807	0	AB0808	1	AB0806	0
AB0803	0	AB0808	0	AB0803	1	AB0807	0	AB0811	1	AB0810	1	AB0812	0	AB0810	0	AB0813	1	AB0812	1	AB0808	1	AB0809	0	AB0807	0
AB0804	0	AB0809	0	AB0804	1	AB0808	1	AB0812	1	AB0811	1	AB0813	0	AB0811	0	AB0814	1	AB0813	1	AB0809	1	AB0810	0	AB0808	0
AB0805	0	AB0810	0	AB0805	1	AB0809	1	AB0813	1	AB0812	1	AB0814	1	AB0812	0	AB0815	1	AB0814	1	AB0810	1	AB0811	0	AB0809	0
AB0806	0	AB0811	0	AB0806	1	AB0810	1	AB0814	1	AB0813	1	AB0815	1	AB0813	1	AB0816	1	AB0815	1	AB0811	1	AB0812	0	AB0810	0
AB0807	0	AB0812	0	AB0807	1	AB0811	1	AB0815	1	AB0814	0	AB0816	1	AB0814	1	AB0817	1	AB0816	1	AB0812	1	AB0813	1	AB0811	0
AB0808	0	AB0813	0	AB0808	1	AB0812	1	AB0816	1	AB0815	1	AB0817	1	AB0815	1	AB0818	1	AB0817	1	AB0813	1	AB0814	1	AB0812	0
AB0809	0	AB0814	1	AB0809	1	AB0813	1	AB0817	1	AB0816	1	AB0818	1	AB0816	1	AB0819	0	AB0818	1	AB0814	0	AB0815	1	AB0813	0
AB0810	0	AB0815	1	AB0810	1	AB0814	0	AB0818	1	AB0817	1	AB0819	1	AB0817	1	AB0820	1	AB0819	0	AB0815	0	AB0816	1	AB0814	1
AB0811	0	AB0816	1	AB0811	1	AB0815	0	AB0819	1	AB0818	1	AB0820	1	AB0818	1	AB0821	0	AB0820	1	AB0816	1	AB0817	1	AB0815	1
AB0812	0	AB0817	1	AB0812	1	AB0816	1	AB0820	1	AB0819	1	AB0821	0	AB0819	1	AB0823	0	AB0821	0	AB0817	1	AB0818	1	AB0816	1
AB0813	0	AB0818	1	AB0813	1	AB0817	1	AB0821	1	AB0820	1	AB0823	0	AB0820	1	AB0824	1	AB0823	0	AB0818	1	AB0819	1	AB0817	1
AB0814	0	AB0819	0	AB0814	1	AB0818	1	AB0823	1	AB0821	0	AB0824	1	AB0821	1	AB0825	1	AB0824	1	AB0819	1	AB0820	1	AB0818	1
AB0815	1	AB0820	1	AB0815	1	AB0819	0	AB0824	1	AB0823	0	AB0825	1	AB0823	1	AB0826	1	AB0825	1	AB0820	1	AB0821	1	AB0819	1
AB0816	1	AB0821	1	AB0816	1	AB0820	1	AB0825	1	AB0824	1	AB0826	1	AB0824	1	AB0827	1	AB0826	1	AB0821	0	AB0823	1	AB0820	1
AB0817	1	AB0823	0	AB0817	1	AB0821	0	AB0826	1	AB0825	1	AB0827	1	AB0825	1	AB0828	1	AB0827	1	AB0823	0	AB0824	1	AB0821	1
AB0818	1	AB0824	1	AB0818	1	AB0823	0	AB0827	1	AB0826	1	AB0828	1	AB0826	1	AB0829	1	AB0828	1	AB0824	1	AB0825	1	AB0823	1
AB0819	1	AB0825	1	AB0819	1	AB0824	1	AB0828	1	AB0827	1	AB0829	1	AB0827	1	AB0830	1	AB0829	1	AB0825	1	AB0826	1	AB0824	1
AB0820	1	AB0826	1	AB0820	1	AB0825	1	AB0829	1	AB0828	1	AB0830	1	AB0828	1	AB0831	1	AB0830	1	AB0826	1	AB0827	1	AB0825	1
AB0821	1	AB0827	1	AB0821	1	AB0826	1	AB0830	1	AB0829	1	AB0831	1	AB0829	1	AB0832	1	AB0831	1	AB0827	1	AB0828	1	AB0826	1
AB0823	0	AB0828	1	AB0823	1	AB0827	1	AB0831	1	AB0830	1	AB0832	1	AB0830	1	AB0833	2	AB0832	1	AB0828	1	AB0829	1	AB0827	1
AB0824	1	AB0829	1	AB0824	1	AB0828	1	AB0832	1	AB0831	1	AB0833	0	AB0831	1	AB0835	1	AB0833	0	AB0829	1	AB0830	1	AB0828	1
AB0825	1	AB0830	1	AB0825	1	AB0829	1	AB0833	1	AB0832	1	AB0835	1	AB0832	1	AB0836	1	AB0835	1	AB0830	1	AB0831	1	AB0829	1
AB0826	1	AB0831	1	AB0826	1	AB0830	1	AB0834	1	AB0833	1	AB0836	1	AB0833	1	AB0837	1	AB0836	1	AB0831	1	AB0832	1	AB0830	1
AB0827	1	AB0832	1	AB0827	1	AB0831	1	AB0835	1	AB0834	1	AB0837	1	AB0834	1	AB0838	1	AB0837	1	AB0832	1	AB0833	1	AB0831	1
AB0828	1	AB0833	1	AB0828	1	AB0832	1	AB0836	1	AB0835	1	AB0838	1	AB0835	1	AB0839	1	AB0838	1	AB0833	1	AB0835	1	AB0832	1
AB0829	1	AB0834	1	AB0829	1	AB0833	1	AB0837	1	AB0836	1	AB0839	1	AB0836	1	AB0840	1	AB0839	1	AB0835	1	AB0836	1	AB0833	1
AB0830	1	AB0835	1	AB0830	1	AB0834	1	AB0838	1	AB0837	1	AB0840	1	AB0837	1	AB0841	1	AB0840	1	AB0836	1	AB0837	1	AB0835	1
AB0831	1	AB0836	1	AB0831	1	AB0835	1	AB0839	1	AB0838	1	AB0841	1	AB0838	1	AB0842	1	AB0841	1	AB0837	1	AB0838	1	AB0836	1
AB0832	1	AB0837	1	AB0832	1	AB0836	1	AB0840	1	AB0839	1	AB0842	1	AB0839	1	AB0843	1	AB0842	1	AB0838	1	AB0839	1	AB0837	1
AB0833	0	AB0838	1	AB0833	1	AB0837	1	AB0841	1	AB0840	1	AB0843	1	AB0840	1	AB0844	1	AB0843	1	AB0839	1	AB0840	1	AB0838	1
AB0835	1	AB0839	1	AB0834	1	AB0838	1	AB0842	1	AB0841	1	AB0844	1	AB0841	1	AB0847	1	AB0844	1	AB0840	1	AB0841	1	AB0839	1
AB0836	1	AB0840	1	AB0835	1	AB0839	1	AB0843	1	AB0842	1	AB0847	1	AB0842	1	AB0848	1	AB0847	1	AB0841	1	AB0842	1	AB0840	1
AB0837	1	AB0841	1	AB0836	1	AB0840	1	AB0844	1	AB0843	1	AB0848	1	AB0843	1	AB0849	1	AB0848	1	AB0842	1	AB0843	1	AB0841	1
AB0838	1	AB0842	1	AB0837	1	AB0841	1	AB0846	1	AB0844	1	AB0849	1	AB0844	1	AB0850	1	AB0849	1	AB0843	1	AB0844	1	AB0842	1
AB0839	1	AB0843	1	AB0838	1	AB0842	1	AB0847	1	AB0847	1	AB0850	1	AB0847	1	AB0851	1	AB0850	1	AB0844	1	AB0847	1	AB0843	1
AB0840	1	AB0844	1	AB0839	1	AB0843	1	AB0848	1	AB0848	1	AB0851	1	AB0848	1	AB0852	1	AB0851	1	AB0847	1	AB0848	1	AB0844	1
AB0841	1	AB0845	0	AB0840	1	AB0844	1	AB0849	1	AB0849	1	AB0852	1	AB0849	1	AB0853	1	AB0852	1	AB0848	1	AB0849	1	AB0847	1
AB0842	1	AB0846	1	AB0841	1	AB0845	1	AB0850	1	AB0850	1	AB0853	1	AB0850	1	AB0854	1	AB0853	1	AB0849	1	AB0850	1	AB0848	1
AB0843	1	AB0847	1	AB0842	1	AB0846	0	AB0851	1	AB0851	1	AB0854	1	AB0851	1	AB0855	1	AB0854	1	AB0850	1	AB0851	1	AB0849	1
AB0844	1	AB0848	1	AB0843	1	AB0847	1	AB0852	1	AB0852	1	AB0855	1	AB0852	1	AB0856	1	AB0855	1	AB0851	1	AB0852	1	AB0850	1
AB0847	1	AB0849	1	AB0844	1	AB0848	1	AB0853	1	AB0853	1	AB0856	1	AB0853	1	AB0857	1	AB0856	1	AB0852	1	AB0853	1	AB0851	1
AB0848	1	AB0850	1	AB0845	1	AB0849	1	AB0854	1	AB0854	1	AB0857	1	AB0854	1	AB0858	1	AB0857	1	AB0853	1	AB0854	1	AB0852	1
AB0849	1	AB0851	1	AB0846	1	AB0850	1	AB0855	1	AB0855	1	AB0858	1	AB0855	1	AB0859	1	AB0858	1	AB0854	1	AB0855	1	AB0853	1
AB0850	1	AB0852	1	AB0847	1	AB0851	1	AB0856	1	AB0856	1	AB0859	1	AB0856	1	AB0860	1	AB0859	1	AB0855	1	AB0856	1	AB0854	1
AB0851	1	AB0853	1	AB0848	1	AB0852	1	AB0857	1	AB0857	1	AB0860	1	AB0857	1	AB0861	1	AB0860	1	AB0856	1	AB0857	1	AB0855	1
AB0852	1	AB0854	1	AB0849	1	AB0853	1	AB0858	1	AB0858	1	AB0861	1	AB0858	1	AB0862	1	AB0861	1	AB0857	1	AB0858	1	AB0856	1
AB0853	1	AB0855	1	AB0850	1	AB0854	1	AB0859	1	AB0859	1	AB0862	1	AB0859	1	AB0863	1	AB0862	1	AB0858	1	AB0859	1	AB0857	1
AB0854	1	AB0856	1	AB0851	1	AB0855	1	AB0860	1	AB0860	1	AB0863	1	AB0860	1	AB0864	1	AB0863	1	AB0859	1	AB0860	1	AB0858	1
AB0855	1	AB0857	1	AB0852	1	AB0856	1	AB0861	1	AB0861	1	AB0864	1	AB0861	1	AB0865	1	AB0864	1	AB0860	1	AB0861	1	AB0859	1
AB0856	1	AB0858	1	AB0853	1	AB0857	1	AB0862	1	AB0862	1	AB0865	1	AB0862	1	AB0866	1	AB0865	1	AB0861	1	AB0862	1	AB0860	1
AB0857	1	AB0859	1	AB0854	1	AB0858	1	AB0863	1	AB0863	1	AB0866	1	AB0863	1	AB0867	1	AB0866	1	AB0862	1	AB0863	1	AB0861	1
AB0858	1	AB0860	1	AB0855	1	AB0859	1	AB0864	1	AB0864	1	AB0867	1	AB0864	1	AB0868	1	AB0867	1	AB0863	1	AB0864	1	AB0862	1
AB0859	1	AB0861	1	AB0856	1	AB0860	1	AB0865	1	AB0865	1	AB0868	1	AB0865	1	AB0869	1	AB0868	1	AB0864	1	AB0865	1	AB0863	1
AB0860	1	AB0862	1	AB0857	1	AB0861	1	AB0866	1	AB0866	1	AB0869	1	AB0866	1	AB0870	1	AB0869	1	AB0865	1	AB0866	1	AB0864	1
AB0861	1	AB0863	1	AB0858	1	AB0862	1	AB0867	1	AB0867	1	AB0870	1	AB0867	1	AB0871	1	AB0870	1	AB0866	1	AB0867	1	AB0865	1
AB0862	1	AB0864	1	AB0859	1	AB0863	1	AB0868	1	AB0868	1	AB0871	1	AB0868	1	AB0872	1	AB0871	1	AB0867	1	AB0868	1	AB0866	1
AB0863	1	AB0865	1	AB0860	1	AB0864	1	AB0869	1	AB0869	1	AB0872	1	AB0869	1	AB0873	1	AB0872	1	AB0868	1	AB0869	1	AB0867	1
AB0864	1	AB0866	1	AB0861	1	AB0865	1	AB0870	1	AB0870	1	AB0873	1	AB0870	1	AB0874	1	AB0873	1	AB0869	1	AB0870	1	AB0868	1
AB0865	1	AB0867	1	AB0862	1	AB0866	1	AB0871	1	AB0871	1	AB0874	1	AB0871	1	AB0875	1	AB0874	1	AB0870	1	AB0871	1	AB0869	1
AB0866	1	AB0868	1	AB0863	1	AB0867	1	AB0872	1	AB0872	1	AB0875	1	AB0872	1	AB0876	1	AB0875	1	AB0871	1	AB0872	1	AB0870	1
AB0867	1	AB0869	1	AB0864	1	AB0868	1	AB0873	1	AB0873	1	AB0876	1	AB0873	1	AB0877	1	AB0876	1	AB0872	1	AB0873	1	AB0871	1
AB0868	1	AB0870	1	AB0865	1	AB0869	1	AB0874	1	AB0874	1	AB0877	1	AB0874	1	AB0878	1	AB0877	1	AB0873	1	AB0874	1	AB0872	1
AB0869	1	AB0871	1	AB0866	1	AB0870	1	AB0875	1	AB0875	1	AB0878	1	AB0875	1	AB0879	1	AB0878	1	AB0874	1	AB0875	1	AB0873	1
AB0870	1	AB0872	1	AB0867	1	AB0871	1	AB0876	1	AB0876	1	AB0879	1	AB0876	1	AB0880	1	AB0879	0	AB0875	1	AB0876	1	AB0874	1
AB0871	1	AB0873	1	AB0868	1	AB0872	1	AB0877	1	AB0877	1	AB0880	1	AB0877	1	AB0881	0	AB0880	1	AB0876	1	AB0877	1	AB0875	1
AB0872	1	AB0874	1	AB0869	1	AB0873	1	AB0878	1	AB0878	1	AB0881	1	AB0878	1	AB0882	1	AB0881	0	AB0877	1	AB0878	1	AB0876	1
AB0873	1	AB0875	1	AB0870	1	AB0874	1	AB0879	1	AB0879	1	AB0882	1	AB0879	1	AB0883	1	AB0882	1	AB0878	1	AB0879	1	AB0877	1
AB0874	1	AB0876	1	AB0871	1	AB0875	1	AB0880	1	AB0880	1	AB0883	1	AB0880	1	AB0885	0	AB0883	1	AB0879	1	AB0880	1	AB0878	1
AB0875	1	AB0877	1	AB0872	1	AB0876	1	AB0881	1	AB0881	0	AB0885	0	AB0881	1	AB0886	0	AB0885	0	AB0880	1	AB0881	1	AB0879	1
AB0876	1	AB0878	1	AB0873	1	AB0877	1	AB0882	1	AB0882	1	AB0886	0	AB0882	1	AB0887	1	AB0886	0	AB0881	1	AB0882	1	AB0880	1
AB0877	1	AB0879	1	AB0874	1	AB0878	1	AB0883	1	AB0883	1	AB0887	1	AB0883	1	AB0888	1	AB0887	1	AB0882	1	AB0883	1	AB0881	1
AB0878	1	AB0880	1	AB0875	1	AB0879	1	AB0885	1	AB0885	0	AB0888	1	AB0885	1	AB0889	1	AB0888	1	AB0883	1	AB0885	0	AB0882	1
AB0879	1	AB0881	0	AB0876	1	AB0880	1	AB0886	1	AB0886	0	AB0889	1	AB0886	1	AB0890	1	AB0889	1	AB0885	0	AB0886	1	AB0883	1
AB0880	1	AB0882	1	AB0877	1	AB0881	1	AB0887	1	AB0887	1	AB0890	1	AB0887	1	AB0891	1	AB0890	1	AB0886	0	AB0887	1	AB0885	0
AB0881	1	AB0883	1	AB0878	1	AB0882	1	AB0888	1	AB0888	1	AB0891	1	AB0888	1	AB0892	1	AB0891	1	AB0887	1	AB0888	1	AB0886	0
AB0882	1	AB0885	0	AB0879	1	AB0883	1	AB0889	1	AB0889	1	AB0892	1	AB0889	1	AB0893	1	AB0892	1	AB0888	1	AB0889	1	AB0887	1
AB0883	1	AB0886	0	AB0880	1	AB0885	0	AB0890	1	AB0890	1	AB0893	1	AB0890	1	AB0894	0	AB0893	1	AB0889	1	AB0890	1	AB0888	1
AB0885	0	AB0887	1	AB0881	1	AB0886	0	AB0891	1	AB0891	1	AB0894	0	AB0891	1	AB0895	0	AB0894	0	AB0890	1	AB0891	1	AB0889	1
AB0886	0	AB0888	1	AB0882	1	AB0887	1	AB0892	1	AB0892	1	AB0895	0	AB0892	1	AB0897	0	AB0895	0	AB0891	1	AB0892	1	AB0890	1
AB0887	1	AB0889	1	AB0883	1	AB0888	1	AB0893	1	AB0893	1	AB0897	0	AB0893	1	AB0898	1	AB0897	0	AB0892	1	AB0893	1	AB0891	1
AB0888	1	AB0890	1	AB0885	1	AB0889	1	AB0894	0	AB0894	0	AB0898	1	AB0894	1	AB0899	1	AB0898	1	AB0893	1	AB0894	1	AB0892	1
AB0889	1	AB0891	1	AB0886	1	AB0890	1	AB0895	0	AB0895	0	AB0899	1	AB0895	1	AB0900	0	AB0899	1	AB0894	0	AB0895	1	AB0893	1
AB0890	1	AB0892	1	AB0887	1	AB0891	1	AB0897	0	AB0897	1	AB0900	0	AB0897	1	AB0901	1	AB0900	0	AB0895	1	AB0897	1	AB0894	0
AB0891	1	AB0893	1	AB0888	1	AB0892	1	AB0898	1	AB0898	1	AB0901	1	AB0898	1	AB0903	0	AB0901	1	AB0897	1	AB0898	1	AB0895	1
AB0892	1	AB0894	0	AB0889	1	AB0893	1	AB0899	1	AB0899	1	AB0903	0	AB0899	1	AB0904	0	AB0903	0	AB0898	1	AB0899	1	AB0897	1
AB0893	1	AB0895	0	AB0890	1	AB0894	0	AB0900	0	AB0900	0	AB0904	0	AB0900	1	AB0905	1	AB0904	0	AB0899	1	AB0900	1	AB0898	1
AB0894	0	AB0897	0	AB0891	1	AB0895	0	AB0901	1	AB0901	1	AB0905	1	AB0901	1	AB0906	1	AB0905	1	AB0900	0	AB0901	1	AB0899	1
AB0895	0	AB0898	1	AB0892	1	AB0897	0	AB0903	0	AB0903	0	AB0906	1	AB0903	1	AB0907	1	AB0906	1	AB0901	1	AB0903	1	AB0900	0
AB0897	0	AB0899	1	AB0893	1	AB0898	1	AB0904	1	AB0904	0	AB0907	1	AB0904	1	AB0908	1	AB0907	1	AB0903	0	AB0904	1	AB0901	1
AB0898	1	AB0900	0	AB0894	1	AB0899	1	AB0905	1	AB0905	1	AB0908	1	AB0905	1	AB0909	1	AB0908	1	AB0904	1	AB0905	1	AB0903	0
AB0899	1	AB0901	1	AB0895	1	AB0900	0	AB0906	1	AB0906	1	AB0909	1	AB0906	1	AB0910	1	AB0909	1	AB0905	1	AB0906	1	AB0904	0
AB0900	0	AB0903	0	AB0897	1	AB0901	1	AB0907	1	AB0907	1	AB0910	1	AB0907	1	AB0911	1	AB0910	1	AB0906	1	AB0907	1	AB0905	1
AB0901	1	AB0904	0	AB0898	1	AB0903	0	AB0908	1	AB0908	1	AB0911	1	AB0908	1	AB0912	1	AB0911	1	AB0907	1	AB0908	1	AB0906	1
AB0903	0	AB0905	1	AB0899	1	AB0904	0	AB0909	1	AB0909	1	AB0912	1	AB0909	1	AB0913	1	AB0912	1	AB0908	1	AB0909	1	AB0907	1
AB0904	0	AB0906	1	AB0900	1	AB0905	1	AB0910	1	AB0910	1	AB0913	1	AB0910	1	AB0914	1	AB0913	1	AB0909	1	AB0910	1	AB0908	1
AB0905	1	AB0907	1	AB0901	1	AB0906	1	AB0911	1	AB0911	1	AB0914	1	AB0911	1	AB0915	1	AB0914	1	AB0910	1	AB0911	1	AB0909	1
AB0906	1	AB0908	1	AB0903	1	AB0907	1	AB0912	1	AB0912	1	AB0915	1	AB0912	1	AB0916	1	AB0915	1	AB0911	1	AB0912	1	AB0910	1
AB0907	1	AB0909	1	AB0904	1	AB0908	1	AB0913	1	AB0913	1	AB0916	1	AB0913	1	AB0917	0	AB0916	1	AB0912	1	AB0913	1	AB0911	1
AB0908	1	AB0910	1	AB0905	1	AB0909	1	AB0914	1	AB0914	1	AB0917	1	AB0914	1	AB0918	0	AB0917	1	AB0913	1	AB0914	1	AB0912	1
AB0909	1	AB0911	1	AB0906	1	AB0910	1	AB0915	1	AB0915	1	AB0918	0	AB0915	1	AB0919	0	AB0918	0	AB0914	1	AB0915	1	AB0913	1
AB0910	1	AB0912	1	AB0907	1	AB0911	1	AB0916	1	AB0916	1	AB0919	0	AB0916	1	AB0920	0	AB0919	0	AB0915	1	AB0916	1	AB0914	1
AB0911	1	AB0913	1	AB0908	1	AB0912	1	AB0917	1	AB0917	0	AB0920	0	AB0917	1	AB0921	1	AB0920	0	AB0916	1	AB0917	1	AB0915	1
AB0912	1	AB0914	1	AB0909	1	AB0913	1	AB0918	0	AB0918	0	AB0921	1	AB0918	1	AB0922	1	AB0921	1	AB0917	0	AB0918	1	AB0916	1
AB0913	1	AB0915	1	AB0910	1	AB0914	1	AB0919	1	AB0919	0	AB0922	1	AB0919	1	AB0923	1	AB0922	1	AB0918	0	AB0919	1	AB0917	0
AB0914	1	AB0916	1	AB0911	1	AB0915	1	AB0920	0	AB0920	0	AB0923	1	AB0920	1	AB0924	1	AB0923	1	AB0919	0	AB0920	1	AB0918	0
AB0915	1	AB0917	0	AB0912	1	AB0916	1	AB0921	1	AB0921	1	AB0924	1	AB0921	1	AB0925	1	AB0924	1	AB0920	0	AB0921	1	AB0919	0
AB0916	1	AB0918	0	AB0913	1	AB0917	0	AB0922	1	AB0922	1	AB0925	1	AB0922	1	AB0926	1	AB0925	1	AB0921	1	AB0922	1	AB0920	0
AB0917	0	AB0919	0	AB0914	1	AB0918	0	AB0923	1	AB0923	1	AB0926	1	AB0923	1	AB0927	1	AB0926	1	AB0922	1	AB0923	1	AB0921	1
AB0918	0	AB0920	0	AB0915	1	AB0919	0	AB0924	1	AB0924	1	AB0927	1	AB0924	1	AB0928	1	AB0927	1	AB0923	1	AB0924	1	AB0922	1
AB0919	0	AB0921	1	AB0916	1	AB0920	0	AB0925	1	AB0925	1	AB0928	1	AB0925	1	AB0929	1	AB0928	1	AB0924	1	AB0925	1	AB0923	1
AB0920	0	AB0922	1	AB0917	1	AB0921	1	AB0926	1	AB0926	1	AB0929	1	AB0926	1	AB0930	1	AB0929	1	AB0925	1	AB0926	1	AB0924	1
AB0921	1	AB0923	1	AB0918	1	AB0922	1	AB0927	1	AB0927	1	AB0930	1	AB0927	1	AB0931	1	AB0930	1	AB0926	1	AB0927	1	AB0925	1
AB0922	1	AB0924	1	AB0919	1	AB0923	1	AB0928	1	AB0928	1	AB0931	1	AB0928	1	AB0932	1	AB0931	1	AB0927	0	AB0928	0	AB0926	1
AB0923	1	AB0925	1	AB0920	1	AB0924	1	AB0929	1	AB0929	1	AB0932	1	AB0929	1	AB0933	1	AB0932	1	AB0928	0	AB0929	0	AB0927	1
AB0924	1	AB0926	1	AB0921	1	AB0925	1	AB0930	1	AB0930	1	AB0933	1	AB0930	1	AB0934	1	AB0933	1	AB0929	0	AB0930	0	AB0928	1
AB0925	1	AB0927	0	AB0922	1	AB0926	1	AB0931	1	AB0931	1	AB0934	1	AB0931	1	AB0935	1	AB0934	1	AB0930	0	AB0931	1	AB0929	1
AB0926	1	AB0928	0	AB0923	1	AB0927	0	AB0932	1	AB0932	1	AB0935	1	AB0932	1	AB0936	1	AB0935	1	AB0931	1	AB0932	1	AB0930	1
AB0927	1	AB0929	0	AB0924	1	AB0928	0	AB0933	1	AB0933	1	AB0936	1	AB0933	1	AB0938	1	AB0936	1	AB0932	1	AB0933	1	AB0931	1
AB0928	1	AB0930	0	AB0925	1	AB0929	0	AB0934	1	AB0934	1	AB0938	1	AB0934	1	AB0939	1	AB0938	1	AB0933	1	AB0934	1	AB0932	1
AB0929	1	AB0931	1	AB0926	1	AB0930	0	AB0935	1	AB0935	1	AB0939	1	AB0935	1	AB0940	1	AB0939	1	AB0934	1	AB0935	1	AB0933	1
AB0930	1	AB0932	1	AB0927	1	AB0931	1	AB0936	1	AB0936	1	AB0940	0	AB0936	1	AB0941	0	AB0940	1	AB0935	1	AB0936	1	AB0934	1
AB0931	1	AB0933	1	AB0928	1	AB0932	1	AB0938	1	AB0938	1	AB0941	0	AB0938	1	AB0942	0	AB0941	0	AB0936	1	AB0938	1	AB0935	1
AB0932	1	AB0934	1	AB0929	1	AB0933	1	AB0939	1	AB0939	1	AB0942	0	AB0939	1	AB0943	0	AB0942	0	AB0938	1	AB0939	1	AB0936	1
AB0933	1	AB0935	1	AB0930	1	AB0934	1	AB0940	1	AB0940	0	AB0943	0	AB0940	0	AB0944	0	AB0943	0	AB0939	1	AB0940	0	AB0938	1
AB0934	1	AB0936	1	AB0931	1	AB0935	1	AB0941	0	AB0941	0	AB0944	0	AB0941	0	AB0945	0	AB0944	0	AB0940	0	AB0941	0	AB0939	1
AB0935	1	AB0938	1	AB0932	1	AB0936	1	AB0942	0	AB0942	0	AB0945	0	AB0942	0	AB0946	0	AB0945	0	AB0941	0	AB0942	0	AB0940	0
AB0936	1	AB0939	1	AB0933	1	AB0938	1	AB0943	0	AB0943	0	AB0946	0	AB0943	1	AB0947	0	AB0946	0	AB0942	0	AB0943	0	AB0941	0
AB0938	1	AB0940	0	AB0934	1	AB0939	1	AB0944	0	AB0944	0	AB0947	0	AB0944	0	AB0948	0	AB0947	0	AB0943	0	AB0944	0	AB0942	0
AB0939	1	AB0941	0	AB0935	1	AB0940	0	AB0945	0	AB0945	0	AB0948	0	AB0945	0	AB0949	0	AB0948	0	AB0944	0	AB0945	0	AB0943	0
AB0940	1	AB0942	0	AB0936	1	AB0941	0	AB0946	0	AB0946	0	AB0949	0	AB0946	0	AB0950	1	AB0949	0	AB0945	0	AB0946	0	AB0944	0
AB0941	0	AB0943	0	AB0938	1	AB0942	0	AB0947	0	AB0947	0	AB0950	1	AB0947	1	AB0951	1	AB0950	1	AB0946	0	AB0947	0	AB0945	0
AB0942	0	AB0944	0	AB0939	1	AB0943	0	AB0948	0	AB0948	0	AB0951	1	AB0948	1	AB0952	1	AB0951	1	AB0947	0	AB0948	0	AB0946	0
AB0943	0	AB0945	0	AB0940	1	AB0944	0	AB0949	0	AB0949	0	AB0952	1	AB0949	1	AB0953	0	AB0952	1	AB0948	0	AB0949	0	AB0947	0
AB0944	0	AB0946	0	AB0941	1	AB0945	0	AB0950	1	AB0950	1	AB0953	1	AB0950	1	AB0954	1	AB0953	0	AB0949	0	AB0950	1	AB0948	0
AB0945	0	AB0947	0	AB0942	1	AB0946	0	AB0951	1	AB0951	1	AB0954	1	AB0951	1	AB0955	1	AB0954	1	AB0950	0	AB0951	1	AB0949	0
AB0946	0	AB0948	0	AB0943	1	AB0947	0	AB0952	1	AB0952	1	AB0955	1	AB0952	1	AB0956	1	AB0955	1	AB0951	1	AB0952	1	AB0950	1
AB0947	0	AB0949	0	AB0944	1	AB0948	0	AB0953	0	AB0953	0	AB0956	1	AB0953	0	AB0957	1	AB0956	1	AB0952	1	AB0953	1	AB0951	1
AB0948	0	AB0950	0	AB0945	1	AB0949	0	AB0954	1	AB0954	1	AB0957	1	AB0954	1	AB0958	1	AB0957	1	AB0953	0	AB0954	1	AB0952	1
AB0949	0	AB0951	1	AB0946	1	AB0950	0	AB0955	1	AB0955	1	AB0958	1	AB0955	1	AB0959	1	AB0958	1	AB0954	1	AB0955	1	AB0953	0
AB0950	1	AB0952	1	AB0947	1	AB0951	1	AB0956	1	AB0956	1	AB0959	1	AB0956	1	AB0960	1	AB0959	1	AB0955	1	AB0956	1	AB0954	1
AB0951	1	AB0953	0	AB0948	1	AB0952	1	AB0957	1	AB0957	1	AB0960	1	AB0957	1	AB0961	1	AB0960	1	AB0956	1	AB0957	1	AB0955	1
AB0952	1	AB0954	1	AB0949	1	AB0953	0	AB0958	1	AB0958	1	AB0961	1	AB0958	1	AB0962	1	AB0961	1	AB0957	1	AB0958	1	AB0956	1
AB0953	1	AB0955	1	AB0950	1	AB0954	1	AB0959	1	AB0959	1	AB0962	1	AB0959	1	AB0963	0	AB0962	1	AB0958	1	AB0959	1	AB0957	1
AB0954	1	AB0956	1	AB0951	1	AB0955	1	AB0960	1	AB0960	1	AB0963	1	AB0960	1	AB0964	1	AB0963	0	AB0959	1	AB0960	1	AB0958	1
AB0955	1	AB0957	1	AB0952	1	AB0956	1	AB0961	1	AB0961	1	AB0964	1	AB0961	1	AB0966	1	AB0964	1	AB0960	1	AB0961	1	AB0959	1
AB0956	1	AB0958	1	AB0953	1	AB0957	1	AB0962	1	AB0962	1	AB0966	1	AB0962	1	AB0967	1	AB0966	1	AB0961	1	AB0962	1	AB0960	1
AB0957	1	AB0959	1	AB0954	1	AB0958	1	AB0963	1	AB0963	0	AB0967	1	AB0963	1	AB0968	1	AB0967	1	AB0962	1	AB0963	1	AB0961	1
AB0958	1	AB0960	1	AB0955	1	AB0959	1	AB0964	1	AB0964	1	AB0968	1	AB0964	1	AB0969	1	AB0968	1	AB0963	0	AB0964	1	AB0962	1
AB0959	1	AB0961	1	AB0956	1	AB0960	1	AB0966	1	AB0966	1	AB0969	1	AB0966	1	AB0970	1	AB0969	1	AB0964	1	AB0966	1	AB0963	0
AB0960	1	AB0962	1	AB0957	1	AB0961	1	AB0967	1	AB0967	1	AB0970	1	AB0967	1	AB0971	1	AB0970	1	AB0966	1	AB0967	1	AB0964	1
AB0961	1	AB0963	0	AB0958	1	AB0962	1	AB0968	1	AB0968	1	AB0971	1	AB0968	1	AB0972	1	AB0971	1	AB0967	1	AB0968	1	AB0966	1
AB0962	1	AB0964	1	AB0959	1	AB0963	0	AB0969	1	AB0969	1	AB0972	1	AB0969	1	AB0973	1	AB0972	1	AB0968	1	AB0969	1	AB0967	1
AB0963	0	AB0966	1	AB0960	1	AB0964	1	AB0970	1	AB0970	1	AB0973	1	AB0970	1	AB0974	1	AB0973	1	AB0969	1	AB0970	1	AB0968	1
AB0964	1	AB0967	1	AB0961	1	AB0966	1	AB0971	1	AB0971	1	AB0974	1	AB0971	1	AB0975	1	AB0974	1	AB0970	1	AB0971	1	AB0969	1
AB0966	1	AB0968	1	AB0962	1	AB0967	1	AB0972	1	AB0972	1	AB0975	1	AB0972	1	AB0976	1	AB0975	1	AB0971	1	AB0972	1	AB0970	1
AB0967	1	AB0969	1	AB0963	1	AB0968	1	AB0973	1	AB0973	1	AB0976	1	AB0973	1	AB0977	1	AB0976	1	AB0972	1	AB0973	1	AB0971	1
AB0968	1	AB0970	1	AB0964	1	AB0969	1	AB0974	1	AB0974	1	AB0977	1	AB0974	1	AB0978	1	AB0977	1	AB0973	1	AB0974	1	AB0972	1
AB0969	1	AB0971	1	AB0966	1	AB0970	1	AB0975	1	AB0975	1	AB0978	1	AB0975	1	AB0979	1	AB0978	1	AB0974	1	AB0975	1	AB0973	1
AB0970	1	AB0972	1	AB0967	1	AB0971	1	AB0976	1	AB0976	1	AB0979	1	AB0976	1	AB0980	1	AB0979	1	AB0975	1	AB0976	1	AB0974	1
AB0971	1	AB0973	1	AB0968	1	AB0972	1	AB0977	1	AB0977	1	AB0980	1	AB0977	1	AB0981	1	AB0980	1	AB0976	1	AB0977	1	AB0975	1
AB0972	1	AB0974	1	AB0969	1	AB0973	1	AB0978	1	AB0978	1	AB0981	1	AB0978	1	AB0982	1	AB0981	1	AB0977	1	AB0978	1	AB0976	1
AB0973	1	AB0975	1	AB0970	1	AB0974	1	AB0979	1	AB0979	1	AB0982	1	AB0979	1	AB0983	1	AB0982	1	AB0978	1	AB0979	1	AB0977	1
AB0974	1	AB0976	1	AB0971	1	AB0975	1	AB0980	1	AB0980	1	AB0983	1	AB0980	1	AB0984	1	AB0983	1	AB0979	1	AB0980	1	AB0978	1
AB0975	1	AB0977	1	AB0972	1	AB0976	1	AB0981	1	AB0981	1	AB0984	1	AB0981	1	AB0985	1	AB0984	1	AB0980	1	AB0981	1	AB0979	1
AB0976	1	AB0978	1	AB0973	1	AB0977	1	AB0982	1	AB0982	1	AB0985	1	AB0982	1	AB0986	1	AB0985	1	AB0981	1	AB0982	1	AB0980	1
AB0977	1	AB0979	1	AB0974	1	AB0978	1	AB0983	1	AB0983	1	AB0986	1	AB0983	1	AB0987	1	AB0986	1	AB0982	1	AB0983	1	AB0981	1
AB0978	1	AB0980	1	AB0975	1	AB0979	1	AB0984	1	AB0984	1	AB0987	1	AB0984	1	AB0988	0	AB0987	1	AB0983	1	AB0984	1	AB0982	1
AB0979	1	AB0981	1	AB0976	1	AB0980	1	AB0985	1	AB0985	1	AB0988	1	AB0985	1	AB0989	1	AB0988	0	AB0984	1	AB0985	1	AB0983	1
AB0980	1	AB0982	1	AB0977	1	AB0981	1	AB0986	1	AB0986	1	AB0989	1	AB0986	1	AB0990	1	AB0989	1	AB0985	1	AB0986	1	AB0984	1
AB0981	1	AB0983	1	AB0978	1	AB0982	1	AB0987	1	AB0987	1	AB0990	1	AB0987	1	AB0991	1	AB0990	1	AB0986	1	AB0987	1	AB0985	1
AB0982	1	AB0984	1	AB0979	1	AB0983	1	AB0988	1	AB0988	0	AB0991	1	AB0988	1	AB0992	1	AB0991	1	AB0987	1	AB0988	1	AB0986	1
AB0983	1	AB0985	1	AB0980	1	AB0984	1	AB0989	1	AB0989	1	AB0992	1	AB0989	1	AB0993	1	AB0992	1	AB0988	0	AB0989	1	AB0987	1
AB0984	1	AB0986	1	AB0981	1	AB0985	1	AB0990	1	AB0990	1	AB0993	1	AB0990	1	AB0994	1	AB0993	1	AB0989	1	AB0990	1	AB0988	1
AB0985	1	AB0987	1	AB0982	1	AB0986	1	AB0991	1	AB0991	1	AB0994	1	AB0991	1	AB0995	1	AB0994	1	AB0990	1	AB0991	1	AB0989	1
AB0986	1	AB0988	1	AB0983	1	AB0987	1	AB0992	1	AB0992	1	AB0995	1	AB0992	1	AB0996	1	AB0995	1	AB0991	1	AB0992	1	AB0990	1
AB0987	1	AB0989	1	AB0984	1	AB0988	0	AB0993	1	AB0993	1	AB0996	1	AB0993	1	AB0997	1	AB0996	1	AB0992	1	AB0993	1	AB0991	1
AB0988	1	AB0990	1	AB0985	1	AB0989	1	AB0994	1	AB0994	1	AB0997	1	AB0994	1	AB0998	1	AB0997	1	AB0993	1	AB0994	1	AB0992	1
AB0989	1	AB0991	1	AB0986	1	AB0990	1	AB0995	1	AB0995	1	AB0998	1	AB0995	1	AB0999	1	AB0998	1	AB0994	1	AB0995	1	AB0993	1
AB0990	1	AB0992	1	AB0987	1	AB0991	1	AB0996	1	AB0996	1	AB0999	1	AB0996	2	AB1000	1	AB0999	1	AB0995	1	AB0996	1	AB0994	1
AB0991	1	AB0993	1	AB0988	1	AB0992	1	AB0997	1	AB0997	1	AB1000	1	AB0997	1	AB1001	1	AB1000	1	AB0996	1	AB0997	1	AB0995	1
AB0992	1	AB0994	1	AB0989	1	AB0993	1	AB0998	1	AB0998	1	AB1001	1	AB0998	1	AB1002	1	AB1001	1	AB0997	1	AB0998	1	AB0996	1
AB0993	1	AB0995	1	AB0990	1	AB0994	1	AB0999	1	AB0999	1	AB1002	1	AB0999	1	AB1003	0	AB1002	1	AB0998	1	AB0999	1	AB0997	1
AB0994	1	AB0996	1	AB0991	1	AB0995	1	AB1000	1	AB1000	1	AB1003	0	AB1000	1	AB1004	0	AB1003	1	AB0999	1	AB1000	1	AB0998	1
AB0995	1	AB0997	1	AB0992	1	AB0996	1	AB1001	1	AB1001	1	AB1004	0	AB1001	1	AB1005	0	AB1004	0	AB1000	1	AB1001	1	AB0999	1
AB0996	1	AB0998	1	AB0993	1	AB0997	1	AB1002	1	AB1002	1	AB1005	0	AB1002	1	AB1006	0	AB1005	0	AB1001	1	AB1002	1	AB1000	1
AB0997	1	AB0999	1	AB0994	1	AB0998	1	AB1003	1	AB1003	1	AB1006	0	AB1003	1	AB1007	0	AB1006	0	AB1002	1	AB1003	1	AB1001	1
AB0998	1	AB1000	1	AB0995	1	AB0999	1	AB1004	0	AB1004	0	AB1007	0	AB1004	1	AB1008	0	AB1007	0	AB1003	0	AB1004	1	AB1002	1
AB0999	1	AB1001	1	AB0996	1	AB1000	1	AB1005	0	AB1005	0	AB1008	0	AB1005	1	AB1009	0	AB1008	0	AB1004	0	AB1005	1	AB1003	1
AB1000	1	AB1002	1	AB0997	1	AB1001	1	AB1006	0	AB1006	0	AB1009	0	AB1006	1	AB1010	0	AB1009	0	AB1005	0	AB1006	1	AB1004	1
AB1001	1	AB1003	0	AB0998	1	AB1002	1	AB1007	0	AB1007	0	AB1010	0	AB1007	1	AB1011	1	AB1010	0	AB1006	0	AB1007	1	AB1005	1
AB1002	1	AB1004	0	AB0999	1	AB1003	0	AB1008	0	AB1008	0	AB1011	1	AB1008	1	AB1012	1	AB1011	1	AB1007	0	AB1008	1	AB1006	1
AB1003	1	AB1005	0	AB1000	1	AB1004	0	AB1009	0	AB1009	0	AB1012	1	AB1009	1	AB1013	1	AB1012	1	AB1008	0	AB1009	1	AB1007	1
AB1004	1	AB1006	0	AB1001	1	AB1005	0	AB1010	0	AB1010	0	AB1013	1	AB1010	1	AB1014	1	AB1013	1	AB1009	0	AB1010	1	AB1008	1
AB1005	1	AB1007	0	AB1002	1	AB1006	0	AB1011	1	AB1011	1	AB1014	1	AB1011	1	AB1015	1	AB1014	1	AB1010	0	AB1011	1	AB1009	1
AB1006	1	AB1008	0	AB1003	1	AB1007	0	AB1012	1	AB1012	1	AB1015	1	AB1012	1	AB1016	1	AB1015	1	AB1011	1	AB1012	1	AB1010	1
AB1007	1	AB1009	0	AB1004	1	AB1008	0	AB1013	1	AB1013	1	AB1016	1	AB1013	1	AB1017	0	AB1016	1	AB1012	1	AB1013	1	AB1011	1
AB1008	1	AB1010	0	AB1005	1	AB1009	0	AB1014	1	AB1014	1	AB1017	1	AB1014	1	AB1018	0	AB1017	0	AB1013	1	AB1014	1	AB1012	1
AB1009	1	AB1011	1	AB1006	1	AB1010	0	AB1015	1	AB1015	1	AB1018	1	AB1015	1	AB1020	0	AB1018	0	AB1014	1	AB1015	1	AB1013	1
AB1010	1	AB1012	1	AB1007	1	AB1011	1	AB1016	1	AB1016	1	AB1020	1	AB1016	1	AB1021	0	AB1020	0	AB1015	1	AB1016	1	AB1014	1
AB1011	1	AB1013	1	AB1008	1	AB1012	1	AB1017	1	AB1017	0	AB1021	1	AB1017	1	AB1022	1	AB1021	0	AB1016	1	AB1017	1	AB1015	1
AB1012	1	AB1014	1	AB1009	1	AB1013	1	AB1018	1	AB1018	0	AB1022	1	AB1018	1	AB1023	1	AB1022	1	AB1017	0	AB1018	1	AB1016	1
AB1013	1	AB1015	0	AB1010	1	AB1014	1	AB1020	1	AB1020	0	AB1023	1	AB1020	1	AB1024	1	AB1023	1	AB1018	0	AB1020	1	AB1017	1
AB1014	1	AB1016	1	AB1011	1	AB1015	1	AB1021	1	AB1021	0	AB1024	1	AB1021	1	AB1025	1	AB1024	1	AB1020	0	AB1021	1	AB1018	1
AB1015	1	AB1017	0	AB1012	1	AB1016	1	AB1022	1	AB1022	1	AB1025	1	AB1022	1	AB1026	1	AB1025	1	AB1021	0	AB1022	1	AB1020	1
AB1016	1	AB1018	0	AB1013	1	AB1017	0	AB1023	1	AB1023	1	AB1026	1	AB1023	1	AB1027	1	AB1026	1	AB1022	1	AB1023	1	AB1021	1
AB1017	1	AB1020	0	AB1014	1	AB1018	0	AB1024	1	AB1024	1	AB1027	1	AB1024	1	AB1028	1	AB1027	1	AB1023	1	AB1024	1	AB1022	1
AB1018	1	AB1021	0	AB1015	1	AB1020	0	AB1025	1	AB1025	1	AB1028	1	AB1025	1	AB1029	1	AB1028	1	AB1024	1	AB1025	1	AB1023	1
AB1020	1	AB1022	1	AB1016	1	AB1021	0	AB1026	1	AB1026	1	AB1029	1	AB1026	1	AB1030	1	AB1029	1	AB1025	1	AB1026	1	AB1024	1
AB1021	1	AB1023	1	AB1017	1	AB1022	1	AB1027	1	AB1027	1	AB1030	1	AB1027	1	AB1031	1	AB1030	1	AB1026	1	AB1027	1	AB1025	1
AB1022	1	AB1024	1	AB1018	1	AB1023	1	AB1028	1	AB1028	1	AB1031	1	AB1028	1	AB1032	1	AB1031	1	AB1027	1	AB1028	1	AB1026	1
AB1023	1	AB1025	1	AB1020	1	AB1024	1	AB1029	1	AB1029	1	AB1032	1	AB1029	1	AB1033	1	AB1032	1	AB1028	1	AB1029	1	AB1027	1
AB1024	1	AB1026	1	AB1021	1	AB1025	1	AB1030	1	AB1030	1	AB1033	1	AB1030	1	AB1034	1	AB1033	1	AB1029	1	AB1030	1	AB1028	1
AB1025	1	AB1027	1	AB1022	1	AB1026	1	AB1031	1	AB1031	1	AB1034	1	AB1031	1	AB1035	1	AB1034	1	AB1030	1	AB1031	1	AB1029	1
AB1026	1	AB1028	1	AB1023	1	AB1027	1	AB1032	1	AB1032	1	AB1035	1	AB1032	1	AB1036	1	AB1035	1	AB1031	1	AB1032	1	AB1030	1
AB1027	1	AB1029	1	AB1024	1	AB1028	1	AB1033	1	AB1033	1	AB1036	1	AB1033	1	AB1037	1	AB1036	1	AB1032	1	AB1033	1	AB1031	1
AB1028	1	AB1030	1	AB1025	1	AB1029	1	AB1034	1	AB1034	1	AB1037	1	AB1034	1	AB1038	1	AB1037	1	AB1033	1	AB1034	1	AB1032	1
AB1029	1	AB1031	1	AB1026	1	AB1030	1	AB1035	1	AB1035	1	AB1038	1	AB1035	1	AB1039	0	AB1038	1	AB1034	1	AB1035	1	AB1033	1
AB1030	1	AB1032	1	AB1027	1	AB1031	1	AB1036	1	AB1036	2	AB1039	0	AB1036	1	AB1040	0	AB1039	0	AB1035	1	AB1036	1	AB1034	1
AB1031	1	AB1033	1	AB1028	1	AB1032	1	AB1037	1	AB1037	1	AB1040	0	AB1037	1	AB1041	0	AB1040	0	AB1036	1	AB1037	1	AB1035	1
AB1032	1	AB1034	1	AB1029	1	AB1033	1	AB1038	1	AB1038	1	AB1041	0	AB1038	1	AB1042	1	AB1041	0	AB1037	1	AB1038	1	AB1036	1
AB1033	1	AB1035	1	AB1030	1	AB1034	1	AB1039	0	AB1039	0	AB1042	1	AB1039	1	AB1044	1	AB1042	1	AB1038	1	AB1039	1	AB1037	1
AB1034	1	AB1036	1	AB1031	1	AB1035	1	AB1040	0	AB1040	0	AB1044	1	AB1040	1	AB1045	1	AB1044	1	AB1039	0	AB1040	1	AB1038	1
AB1035	1	AB1037	1	AB1032	1	AB1036	1	AB1041	0	AB1041	0	AB1045	1	AB1041	1	AB1046	1	AB1045	1	AB1040	0	AB1041	1	AB1039	1
AB1036	1	AB1038	1	AB1033	1	AB1037	1	AB1042	1	AB1042	1	AB1046	1	AB1042	1	AB1047	1	AB1046	1	AB1041	0	AB1042	1	AB1040	1
AB1037	1	AB1039	0	AB1034	1	AB1038	1	AB1044	1	AB1044	1	AB1047	1	AB1044	1	AB1048	1	AB1047	1	AB1042	1	AB1044	1	AB1041	1
AB1038	1	AB1040	0	AB1035	1	AB1039	0	AB1045	1	AB1045	1	AB1048	1	AB1045	1	AB1049	1	AB1048	1	AB1044	0	AB1045	1	AB1042	1
AB1039	1	AB1041	0	AB1036	1	AB1040	0	AB1046	1	AB1046	1	AB1049	1	AB1046	1	AB1050	1	AB1049	0	AB1045	0	AB1046	1	AB1044	1
AB1040	1	AB1042	1	AB1037	1	AB1041	0	AB1047	1	AB1047	1	AB1050	1	AB1047	1	AB1051	1	AB1050	1	AB1046	1	AB1047	1	AB1045	1
AB1041	1	AB1044	1	AB1038	1	AB1042	1	AB1048	1	AB1048	1	AB1051	1	AB1048	1	AB1052	1	AB1051	1	AB1047	1	AB1048	1	AB1046	1
AB1042	1	AB1045	1	AB1039	1	AB1044	0	AB1049	1	AB1049	1	AB1052	1	AB1049	1	AB1053	1	AB1052	1	AB1048	1	AB1049	1	AB1047	1
AB1044	1	AB1046	1	AB1040	1	AB1045	0	AB1050	1	AB1050	1	AB1053	1	AB1050	1	AB1054	0	AB1053	1	AB1049	1	AB1050	1	AB1048	1
AB1045	1	AB1047	1	AB1041	1	AB1046	1	AB1051	1	AB1051	1	AB1054	0	AB1051	1	AB1055	0	AB1054	1	AB1050	1	AB1051	1	AB1049	1
AB1046	1	AB1048	1	AB1042	1	AB1047	1	AB1052	1	AB1052	1	AB1055	0	AB1052	1	AB1056	1	AB1055	1	AB1051	1	AB1052	1	AB1050	1
AB1047	1	AB1049	1	AB1044	1	AB1048	1	AB1053	1	AB1053	1	AB1056	1	AB1053	1	AB1057	1	AB1056	1	AB1052	1	AB1053	1	AB1051	1
AB1048	1	AB1050	1	AB1045	1	AB1049	1	AB1054	1	AB1054	0	AB1057	1	AB1054	1	AB1058	1	AB1057	1	AB1053	1	AB1054	1	AB1052	1
AB1049	1	AB1051	1	AB1046	1	AB1050	1	AB1055	1	AB1055	0	AB1058	1	AB1055	1	AB1059	1	AB1058	1	AB1054	0	AB1055	1	AB1053	1
AB1050	1	AB1052	1	AB1047	1	AB1051	1	AB1056	1	AB1056	1	AB1059	1	AB1056	1	AB1060	1	AB1059	1	AB1055	0	AB1056	1	AB1054	1
AB1051	1	AB1053	1	AB1048	1	AB1052	1	AB1057	1	AB1057	1	AB1060	1	AB1057	1	AB1061	1	AB1060	1	AB1056	1	AB1057	1	AB1055	1
AB1052	1	AB1054	0	AB1049	1	AB1053	1	AB1058	1	AB1058	1	AB1061	1	AB1058	1	AB1062	1	AB1061	1	AB1057	1	AB1058	1	AB1056	1
AB1053	1	AB1055	0	AB1050	1	AB1054	0	AB1059	1	AB1059	1	AB1062	1	AB1059	1	AB1063	1	AB1062	1	AB1058	1	AB1059	1	AB1057	1
AB1054	1	AB1056	1	AB1051	1	AB1055	0	AB1060	1	AB1060	1	AB1063	1	AB1060	1	AB1064	1	AB1063	1	AB1059	1	AB1060	1	AB1058	1
AB1055	0	AB1057	1	AB1052	1	AB1056	1	AB1061	1	AB1061	1	AB1064	1	AB1061	1	AB1065	1	AB1064	1	AB1060	1	AB1061	1	AB1059	1
AB1056	0	AB1058	1	AB1053	1	AB1057	1	AB1062	1	AB1062	1	AB1065	1	AB1062	1	AB1066	1	AB1065	1	AB1061	1	AB1062	1	AB1060	1
AB1057	1	AB1059	1	AB1054	1	AB1058	1	AB1063	1	AB1063	1	AB1066	1	AB1063	1	AB1067	1	AB1066	1	AB1062	1	AB1063	1	AB1061	1
AB1058	1	AB1060	1	AB1055	1	AB1059	1	AB1064	1	AB1064	1	AB1067	1	AB1064	1	AB1068	1	AB1067	1	AB1063	1	AB1064	1	AB1062	1
AB1059	1	AB1061	1	AB1056	1	AB1060	1	AB1065	1	AB1065	1	AB1068	1	AB1065	1	AB1069	1	AB1068	1	AB1064	1	AB1065	1	AB1063	1
AB1060	1	AB1062	1	AB1057	1	AB1061	1	AB1066	1	AB1066	1	AB1069	1	AB1066	1	AB1070	1	AB1069	1	AB1065	1	AB1066	1	AB1064	1
AB1061	1	AB1063	1	AB1058	1	AB1062	1	AB1067	1	AB1067	1	AB1070	1	AB1067	1	AB1071	1	AB1070	0	AB1066	1	AB1067	1	AB1065	1
AB1062	1	AB1064	0	AB1059	1	AB1063	1	AB1068	1	AB1068	1	AB1071	1	AB1068	1	AB1072	1	AB1071	1	AB1067	1	AB1068	1	AB1066	1
AB1063	1	AB1065	1	AB1060	1	AB1064	0	AB1069	1	AB1069	1	AB1072	1	AB1069	1	AB1073	1	AB1072	1	AB1068	1	AB1069	1	AB1067	1
AB1064	0	AB1066	1	AB1061	1	AB1065	1	AB1070	1	AB1070	1	AB1073	1	AB1070	1	AB1074	1	AB1073	1	AB1069	1	AB1070	1	AB1068	1
AB1065	1	AB1067	1	AB1062	1	AB1066	1	AB1071	1	AB1071	1	AB1074	1	AB1071	1	AB1076	0	AB1074	1	AB1070	0	AB1071	1	AB1069	1
AB1066	1	AB1068	1	AB1063	1	AB1067	1	AB1072	1	AB1072	1	AB1076	1	AB1072	1	AB1077	0	AB1076	0	AB1071	1	AB1072	1	AB1070	1
AB1067	1	AB1069	1	AB1064	1	AB1068	1	AB1073	1	AB1073	1	AB1077	1	AB1073	1	AB1080	1	AB1077	0	AB1072	1	AB1073	1	AB1071	1
AB1068	1	AB1070	0	AB1065	1	AB1069	1	AB1074	1	AB1074	1	AB1080	1	AB1074	1	AB1081	1	AB1080	1	AB1073	1	AB1074	1	AB1072	1
AB1069	1	AB1071	1	AB1066	1	AB1070	0	AB1076	0	AB1076	1	AB1081	1	AB1076	1	AB1082	1	AB1081	1	AB1074	1	AB1076	1	AB1073	1
AB1070	1	AB1072	1	AB1067	1	AB1071	1	AB1077	0	AB1077	1	AB1082	1	AB1077	1	AB1083	1	AB1082	1	AB1076	0	AB1077	1	AB1074	1
AB1071	1	AB1073	1	AB1068	1	AB1072	1	AB1080	1	AB1080	1	AB1083	1	AB1080	1	AB1084	1	AB1083	1	AB1077	0	AB1080	1	AB1076	0
AB1072	1	AB1074	1	AB1069	1	AB1073	1	AB1081	1	AB1081	1	AB1084	1	AB1081	1	AB1085	1	AB1084	1	AB1080	1	AB1081	1	AB1077	0
AB1073	1	AB1076	0	AB1070	1	AB1074	1	AB1082	1	AB1082	1	AB1085	1	AB1082	1	AB1087	1	AB1085	1	AB1081	1	AB1082	1	AB1080	1
AB1074	1	AB1077	0	AB1071	1	AB1076	0	AB1083	1	AB1083	1	AB1087	1	AB1083	1	AB1088	1	AB1087	1	AB1082	1	AB1083	1	AB1081	1
AB1076	0	AB1080	1	AB1072	1	AB1077	0	AB1084	1	AB1084	1	AB1088	1	AB1084	1	AB1089	1	AB1088	1	AB1083	1	AB1084	1	AB1082	1
AB1077	0	AB1081	1	AB1073	1	AB1080	1	AB1085	1	AB1085	1	AB1089	1	AB1085	1	AB1090	1	AB1089	1	AB1084	1	AB1085	1	AB1083	1
AB1080	1	AB1082	1	AB1074	1	AB1081	1	AB1087	1	AB1087	1	AB1090	1	AB1087	1	AB1091	1	AB1090	1	AB1085	1	AB1087	1	AB1084	1
AB1081	1	AB1083	1	AB1076	1	AB1082	1	AB1088	1	AB1088	1	AB1091	1	AB1088	1	AB1092	1	AB1091	1	AB1087	1	AB1088	1	AB1085	1
AB1082	1	AB1084	1	AB1077	1	AB1083	1	AB1089	1	AB1089	1	AB1092	1	AB1089	1	AB1093	1	AB1092	1	AB1088	1	AB1089	1	AB1087	1
AB1083	1	AB1085	1	AB1080	1	AB1084	1	AB1090	1	AB1090	1	AB1093	1	AB1090	1	AB1094	0	AB1093	1	AB1089	1	AB1090	1	AB1088	1
AB1084	1	AB1087	1	AB1081	1	AB1085	1	AB1091	1	AB1091	1	AB1094	0	AB1091	1	AB1095	0	AB1094	0	AB1090	1	AB1091	1	AB1089	1
AB1085	1	AB1088	1	AB1082	1	AB1087	1	AB1092	1	AB1092	1	AB1095	0	AB1092	1	AB1096	0	AB1095	0	AB1091	1	AB1092	1	AB1090	1
AB1087	1	AB1089	1	AB1083	1	AB1088	1	AB1093	1	AB1093	1	AB1096	0	AB1093	1	AB1097	0	AB1096	0	AB1092	1	AB1093	1	AB1091	1
AB1088	1	AB1090	1	AB1084	1	AB1089	1	AB1094	0	AB1094	1	AB1098	0	AB1094	1	AB1098	0	AB1097	1	AB1093	1	AB1094	1	AB1092	1
AB1089	1	AB1091	1	AB1085	1	AB1090	1	AB1095	0	AB1095	0	AB1099	1	AB1095	1	AB1099	1	AB1098	0	AB1094	0	AB1095	1	AB1093	1
AB1090	1	AB1092	1	AB1087	1	AB1091	1	AB1096	0	AB1096	0	AB1100	1	AB1096	0	AB1100	1	AB1099	1	AB1095	0	AB1096	1	AB1094	1
AB1091	1	AB1093	1	AB1088	1	AB1092	1	AB1097	0	AB1097	1	AB1102	1	AB1097	1	AB1102	1	AB1100	1	AB1096	0	AB1098	1	AB1095	0
AB1092	1	AB1094	1	AB1089	1	AB1093	1	AB1098	0	AB1098	0	AB1103	1	AB1098	1	AB1103	1	AB1102	1	AB1097	1	AB1099	1	AB1096	0
AB1093	1	AB1095	1	AB1090	1	AB1094	0	AB1099	1	AB1099	1	AB1104	1	AB1099	1	AB1104	1	AB1103	1	AB1098	0	AB1100	1	AB1097	1
AB1094	1	AB1096	1	AB1091	1	AB1095	0	AB1100	1	AB1100	1	AB1105	1	AB1100	1	AB1105	1	AB1104	1	AB1099	1	AB1102	1	AB1098	0
AB1095	1	AB1097	1	AB1092	1	AB1096	0	AB1102	1	AB1102	1	AB1106	1	AB1102	1	AB1106	1	AB1105	1	AB1100	1	AB1103	1	AB1099	1
AB1096	1	AB1098	0	AB1093	1	AB1097	0	AB1103	1	AB1103	1	AB1108	1	AB1103	1	AB1108	0	AB1106	1	AB1102	1	AB1104	1	AB1100	1
AB1097	1	AB1099	1	AB1094	1	AB1098	0	AB1104	1	AB1104	1	AB1109	1	AB1104	1	AB1109	1	AB1108	1	AB1103	1	AB1105	1	AB1102	1
AB1098	0	AB1100	1	AB1095	1	AB1099	1	AB1105	1	AB1105	1	AB1110	1	AB1105	1	AB1110	1	AB1109	1	AB1104	1	AB1106	1	AB1103	1
AB1099	1	AB1102	1	AB1096	1	AB1100	1	AB1106	1	AB1106	1	AB1111	1	AB1106	1	AB1111	1	AB1110	1	AB1105	1	AB1108	1	AB1104	1
AB1100	1	AB1103	1	AB1097	1	AB1102	1	AB1108	1	AB1108	1	AB1112	1	AB1108	1	AB1112	1	AB1111	1	AB1106	1	AB1109	1	AB1105	1
AB1102	1	AB1104	1	AB1098	1	AB1103	1	AB1109	1	AB1109	1	AB1113	1	AB1109	1	AB1113	1	AB1112	1	AB1108	0	AB1110	1	AB1106	1
AB1103	1	AB1105	1	AB1099	1	AB1104	1	AB1110	1	AB1110	1	AB1114	1	AB1110	1	AB1114	1	AB1113	1	AB1109	1	AB1111	1	AB1108	0
AB1104	1	AB1106	1	AB1100	1	AB1105	1	AB1111	1	AB1111	1	AB1115	1	AB1111	1	AB1115	1	AB1114	1	AB1110	1	AB1112	1	AB1109	1
AB1105	1	AB1108	0	AB1102	1	AB1106	1	AB1112	1	AB1112	1	AB1116	1	AB1112	1	AB1116	1	AB1115	1	AB1111	1	AB1113	1	AB1110	1
AB1106	1	AB1109	1	AB1103	1	AB1108	0	AB1113	1	AB1113	1	AB1117	1	AB1113	1	AB1117	1	AB1116	1	AB1112	1	AB1114	1	AB1111	1
AB1108	0	AB1110	1	AB1104	1	AB1109	1	AB1114	1	AB1114	1	AB1118	1	AB1114	1	AB1118	1	AB1117	1	AB1113	1	AB1115	1	AB1112	1
AB1109	1	AB1111	1	AB1105	1	AB1110	1	AB1115	1	AB1115	1	AB1119	1	AB1115	1	AB1119	1	AB1118	1	AB1114	1	AB1116	1	AB1113	1
AB1110	1	AB1112	1	AB1106	1	AB1111	1	AB1116	1	AB1116	1	AB1120	1	AB1116	1	AB1120	1	AB1119	1	AB1115	1	AB1117	1	AB1114	1
AB1111	1	AB1113	1	AB1108	1	AB1112	1	AB1117	1	AB1117	1	AB1121	0	AB1117	1	AB1121	0	AB1120	1	AB1116	1	AB1118	1	AB1115	1
AB1112	1	AB1114	1	AB1109	1	AB1113	1	AB1118	1	AB1118	1	AB1122	0	AB1118	1	AB1122	1	AB1121	0	AB1117	1	AB1119	1	AB1116	1
AB1113	1	AB1115	1	AB1110	1	AB1114	1	AB1119	1	AB1119	1	AB1123	1	AB1119	1	AB1123	1	AB1122	1	AB1118	1	AB1120	1	AB1117	1
AB1114	1	AB1116	1	AB1111	1	AB1115	1	AB1120	1	AB1120	1	AB1124	1	AB1120	1	AB1124	1	AB1123	1	AB1119	1	AB1121	1	AB1118	1
AB1115	1	AB1117	1	AB1112	1	AB1116	1	AB1121	1	AB1121	1	AB1125	1	AB1121	1	AB1125	1	AB1124	1	AB1120	1	AB1122	1	AB1119	1
AB1116	1	AB1118	1	AB1113	1	AB1117	1	AB1122	1	AB1122	1	AB1126	1	AB1122	1	AB1126	1	AB1125	1	AB1121	1	AB1123	1	AB1120	1
AB1117	1	AB1119	1	AB1114	1	AB1118	1	AB1123	1	AB1123	1	AB1127	1	AB1123	1	AB1127	1	AB1126	1	AB1122	0	AB1124	1	AB1121	0
AB1118	1	AB1120	1	AB1115	1	AB1119	1	AB1124	1	AB1124	1	AB1128	1	AB1124	1	AB1128	1	AB1127	1	AB1123	1	AB1125	1	AB1122	1
AB1119	1	AB1121	1	AB1116	1	AB1120	1	AB1125	1	AB1125	1	AB1129	1	AB1125	1	AB1129	1	AB1128	1	AB1124	1	AB1126	1	AB1123	1
AB1120	1	AB1122	0	AB1117	1	AB1121	0	AB1126	1	AB1126	1	AB1130	1	AB1126	1	AB1130	1	AB1129	1	AB1125	1	AB1127	1	AB1124	1
AB1121	1	AB1123	1	AB1118	1	AB1122	0	AB1127	1	AB1127	1	AB1131	1	AB1127	1	AB1131	1	AB1130	1	AB1126	1	AB1128	1	AB1125	1
AB1122	1	AB1124	1	AB1119	1	AB1123	1	AB1128	1	AB1128	1	AB1132	1	AB1128	1	AB1132	1	AB1131	1	AB1127	1	AB1129	1	AB1126	1
AB1123	1	AB1125	1	AB1120	1	AB1124	0	AB1129	1	AB1129	1	AB1133	1	AB1129	1	AB1133	1	AB1132	1	AB1128	1	AB1130	1	AB1127	1
AB1124	1	AB1126	1	AB1121	1	AB1125	0	AB1130	1	AB1130	1	AB1134	1	AB1130	1	AB1134	1	AB1133	1	AB1129	1	AB1131	1	AB1128	1
AB1125	1	AB1127	1	AB1122	1	AB1126	1	AB1131	1	AB1131	1	AB1135	1	AB1131	1	AB1136	1	AB1134	1	AB1130	1	AB1132	1	AB1129	1
AB1126	1	AB1128	1	AB1123	1	AB1127	1	AB1132	1	AB1132	1	AB1136	1	AB1132	1	AB1137	1	AB1135	1	AB1131	1	AB1133	1	AB1130	1
AB1127	1	AB1129	1	AB1124	1	AB1128	1	AB1133	1	AB1133	1	AB1137	1	AB1133	1	AB1138	1	AB1136	1	AB1132	1	AB1134	1	AB1131	1
AB1128	1	AB1130	1	AB1125	1	AB1129	1	AB1134	1	AB1134	1	AB1138	1	AB1134	1	AB1139	1	AB1137	1	AB1133	1	AB1135	1	AB1132	1
AB1129	1	AB1131	1	AB1126	1	AB1130	1	AB1135	1	AB1135	1	AB1139	1	AB1135	1	AB1140	1	AB1138	1	AB1134	1	AB1136	1	AB1133	1
AB1130	1	AB1132	1	AB1127	1	AB1131	1	AB1136	1	AB1136	1	AB1140	1	AB1136	1	AB1141	1	AB1139	1	AB1135	1	AB1137	1	AB1134	1
AB1131	1	AB1133	1	AB1128	1	AB1132	1	AB1137	1	AB1137	1	AB1141	0	AB1137	1	AB1142	0	AB1140	0	AB1136	1	AB1138	1	AB1135	1
AB1132	1	AB1134	1	AB1129	1	AB1133	1	AB1138	1	AB1138	0	AB1142	0	AB1138	1	AB1143	1	AB1141	0	AB1137	1	AB1139	1	AB1136	1
AB1133	1	AB1135	1	AB1130	1	AB1134	1	AB1139	1	AB1139	1	AB1143	1	AB1139	1	AB1144	1	AB1142	0	AB1138	1	AB1140	1	AB1137	1
AB1134	1	AB1136	1	AB1131	1	AB1135	1	AB1140	1	AB1140	0	AB1144	1	AB1140	1	AB1146	0	AB1143	1	AB1139	1	AB1141	1	AB1138	0
AB1135	1	AB1137	1	AB1132	1	AB1136	1	AB1141	1	AB1141	1	AB1146	1	AB1141	1	AB1150	1	AB1144	1	AB1140	0	AB1142	0	AB1139	1
AB1136	1	AB1138	1	AB1133	1	AB1137	1	AB1142	0	AB1142	0	AB1147	1	AB1142	1	AB1151	1	AB1146	0	AB1141	0	AB1143	1	AB1140	1
AB1137	1	AB1139	1	AB1134	1	AB1138	1	AB1143	1	AB1143	1	AB1149	1	AB1143	1	AB1152	0	AB1150	1	AB1142	0	AB1144	1	AB1141	1
AB1138	1	AB1140	1	AB1135	1	AB1139	1	AB1144	1	AB1144	1	AB1150	1	AB1144	1	AB1153	1	AB1151	1	AB1143	1	AB1146	1	AB1142	0
AB1139	1	AB1141	1	AB1136	1	AB1140	1	AB1146	1	AB1146	0	AB1151	1	AB1146	1	AB1154	1	AB1152	1	AB1144	0	AB1147	1	AB1143	1
AB1140	1	AB1142	0	AB1137	1	AB1141	0	AB1147	1	AB1147	1	AB1152	1	AB1147	1	AB1155	1	AB1153	1	AB1146	0	AB1150	1	AB1144	1
AB1141	1	AB1143	1	AB1138	1	AB1142	0	AB1150	1	AB1150	1	AB1153	1	AB1150	1	AB1156	1	AB1154	1	AB1147	1	AB1151	1	AB1146	1
AB1142	0	AB1144	0	AB1139	1	AB1143	1	AB1151	1	AB1151	1	AB1154	1	AB1151	1	AB1157	1	AB1155	1	AB1150	0	AB1152	1	AB1150	1
AB1143	1	AB1146	1	AB1140	1	AB1144	1	AB1152	1	AB1152	1	AB1155	1	AB1152	1	AB1158	1	AB1156	0	AB1151	0	AB1153	1	AB1151	1
AB1144	1	AB1147	1	AB1141	1	AB1146	0	AB1153	1	AB1153	1	AB1156	1	AB1153	1	AB1159	1	AB1157	1	AB1152	1	AB1154	1	AB1152	1
AB1146	0	AB1150	1	AB1142	1	AB1147	0	AB1154	1	AB1154	1	AB1157	1	AB1154	1	AB1160	1	AB1158	1	AB1153	1	AB1155	1	AB1153	1
AB1147	0	AB1151	1	AB1143	1	AB1149	1	AB1155	1	AB1155	1	AB1158	1	AB1155	1	AB1161	1	AB1159	1	AB1154	1	AB1156	1	AB1154	1
AB1150	1	AB1152	1	AB1144	1	AB1150	1	AB1156	1	AB1156	1	AB1159	1	AB1156	1	AB1162	1	AB1160	1	AB1155	1	AB1157	1	AB1155	1
AB1151	1	AB1153	1	AB1146	1	AB1151	1	AB1157	1	AB1157	1	AB1160	1	AB1157	1	AB1163	1	AB1161	1	AB1156	1	AB1158	1	AB1156	1
AB1152	1	AB1154	1	AB1147	1	AB1152	0	AB1158	1	AB1158	1	AB1161	1	AB1158	1	AB1164	1	AB1162	1	AB1157	1	AB1159	1	AB1157	1
AB1153	1	AB1155	0	AB1150	1	AB1153	1	AB1159	1	AB1159	1	AB1162	1	AB1159	1	AB1165	1	AB1163	1	AB1158	1	AB1160	1	AB1158	1
AB1154	1	AB1156	1	AB1151	1	AB1154	1	AB1160	1	AB1160	1	AB1163	1	AB1160	1	AB1166	1	AB1164	1	AB1159	1	AB1161	1	AB1159	1
AB1155	1	AB1157	1	AB1152	1	AB1155	1	AB1161	1	AB1161	1	AB1164	1	AB1161	1	AB1167	1	AB1165	1	AB1160	1	AB1162	1	AB1160	1
AB1156	0	AB1158	1	AB1153	1	AB1156	1	AB1162	1	AB1162	1	AB1165	1	AB1162	1	AB1168	1	AB1166	1	AB1161	1	AB1163	1	AB1161	1
AB1157	1	AB1159	1	AB1154	1	AB1157	1	AB1163	1	AB1163	1	AB1166	1	AB1163	1	AB1169	1	AB1167	1	AB1162	1	AB1164	1	AB1162	1
AB1158	1	AB1160	1	AB1155	1	AB1158	1	AB1164	1	AB1164	1	AB1167	1	AB1164	1	AB1170	1	AB1168	1	AB1163	1	AB1165	1	AB1163	1
AB1159	1	AB1161	1	AB1156	1	AB1159	1	AB1165	1	AB1165	1	AB1168	1	AB1165	1	AB1171	0	AB1169	1	AB1164	1	AB1166	1	AB1164	1
AB1160	1	AB1162	1	AB1157	1	AB1160	1	AB1166	1	AB1166	1	AB1169	1	AB1166	1	AB1172	0	AB1170	1	AB1165	1	AB1167	1	AB1165	1
AB1161	1	AB1163	1	AB1158	1	AB1161	1	AB1167	1	AB1167	1	AB1170	1	AB1167	1	AB1173	0	AB1171	1	AB1166	1	AB1168	1	AB1166	1
AB1162	1	AB1164	1	AB1159	1	AB1162	1	AB1168	1	AB1168	1	AB1171	1	AB1168	1	AB1174	0	AB1172	1	AB1167	1	AB1169	1	AB1167	1
AB1163	1	AB1165	1	AB1160	1	AB1163	1	AB1169	1	AB1169	1	AB1172	1	AB1169	1	AB1175	0	AB1173	0	AB1168	1	AB1170	1	AB1168	1
AB1164	1	AB1166	1	AB1161	1	AB1164	1	AB1170	1	AB1170	1	AB1173	0	AB1170	1	AB1176	0	AB1174	0	AB1169	1	AB1171	1	AB1169	1
AB1165	1	AB1167	1	AB1162	1	AB1165	1	AB1171	1	AB1171	0	AB1174	0	AB1171	1	AB1177	0	AB1175	0	AB1170	1	AB1172	1	AB1170	1
AB1166	1	AB1168	1	AB1163	1	AB1166	1	AB1172	1	AB1172	0	AB1175	0	AB1172	1	AB1178	1	AB1176	0	AB1171	0	AB1173	0	AB1171	1
AB1167	1	AB1169	1	AB1164	1	AB1167	1	AB1173	1	AB1173	0	AB1176	0	AB1173	1	AB1179	0	AB1177	1	AB1172	0	AB1174	1	AB1172	1
AB1168	1	AB1170	1	AB1165	1	AB1168	1	AB1174	1	AB1174	0	AB1177	1	AB1174	1	AB1180	0	AB1178	1	AB1173	0	AB1175	1	AB1173	0
AB1169	1	AB1171	0	AB1166	1	AB1169	1	AB1175	1	AB1175	0	AB1178	1	AB1175	1	AB1182	1	AB1179	1	AB1174	0	AB1176	1	AB1174	0
AB1170	1	AB1172	0	AB1167	1	AB1170	1	AB1176	1	AB1176	0	AB1179	1	AB1176	1	AB1183	1	AB1180	1	AB1175	0	AB1177	1	AB1175	0
AB1171	0	AB1173	0	AB1168	1	AB1171	0	AB1177	1	AB1177	0	AB1180	1	AB1177	1	AB1184	1	AB1182	1	AB1176	0	AB1178	1	AB1176	0
AB1172	0	AB1174	0	AB1169	1	AB1172	0	AB1178	1	AB1178	1	AB1182	1	AB1178	1	AB1185	1	AB1183	1	AB1177	0	AB1179	1	AB1177	1
AB1173	0	AB1175	0	AB1170	1	AB1173	0	AB1179	1	AB1179	0	AB1183	1	AB1179	1	AB1186	1	AB1184	1	AB1178	0	AB1180	1	AB1178	1
AB1174	0	AB1176	0	AB1171	1	AB1174	0	AB1180	1	AB1180	0	AB1184	1	AB1180	1	AB1187	1	AB1185	1	AB1179	0	AB1182	1	AB1179	1
AB1175	1	AB1177	0	AB1172	1	AB1175	0	AB1182	1	AB1182	1	AB1185	1	AB1182	1	AB1188	1	AB1186	1	AB1180	0	AB1183	1	AB1180	1
AB1176	0	AB1178	1	AB1173	1	AB1176	0	AB1183	1	AB1183	1	AB1186	1	AB1183	1	AB1189	1	AB1187	1	AB1182	1	AB1184	1	AB1182	1
AB1177	0	AB1179	0	AB1174	1	AB1177	0	AB1184	1	AB1184	1	AB1187	1	AB1184	1	AB1190	1	AB1188	1	AB1183	1	AB1185	1	AB1183	1
AB1178	1	AB1180	0	AB1175	1	AB1178	0	AB1185	1	AB1185	1	AB1188	1	AB1185	1	AB1191	1	AB1189	1	AB1184	1	AB1186	1	AB1184	1
AB1179	1	AB1182	1	AB1176	1	AB1179	0	AB1186	1	AB1186	1	AB1189	1	AB1186	1	AB1192	1	AB1190	1	AB1185	1	AB1187	1	AB1185	1
AB1180	1	AB1183	1	AB1177	1	AB1180	0	AB1187	1	AB1187	1	AB1190	1	AB1187	1	AB1193	1	AB1191	1	AB1186	1	AB1188	1	AB1186	1
AB1182	1	AB1184	1	AB1178	1	AB1182	1	AB1188	1	AB1188	1	AB1191	1	AB1188	1	AB1194	1	AB1192	1	AB1187	1	AB1189	1	AB1187	1
AB1183	1	AB1185	1	AB1179	1	AB1183	1	AB1189	1	AB1189	1	AB1192	1	AB1189	1	AB1195	1	AB1193	1	AB1188	1	AB1190	1	AB1188	1
AB1184	1	AB1186	1	AB1180	1	AB1184	1	AB1190	1	AB1190	1	AB1193	1	AB1190	1	AB1196	1	AB1194	1	AB1189	1	AB1191	1	AB1189	1
AB1185	1	AB1187	1	AB1182	1	AB1185	1	AB1191	1	AB1191	1	AB1194	1	AB1191	1	AB1197	1	AB1195	1	AB1190	1	AB1192	1	AB1190	1
AB1186	1	AB1188	1	AB1183	1	AB1186	1	AB1192	1	AB1192	1	AB1195	1	AB1192	1	AB1198	1	AB1196	1	AB1191	1	AB1193	1	AB1191	1
AB1187	1	AB1189	1	AB1184	1	AB1187	1	AB1193	1	AB1193	1	AB1196	1	AB1193	1	AB1199	1	AB1197	1	AB1192	1	AB1194	1	AB1192	1
AB1188	1	AB1190	1	AB1185	1	AB1188	1	AB1194	1	AB1194	1	AB1197	1	AB1194	1	AB1200	1	AB1198	1	AB1193	1	AB1195	1	AB1193	1
AB1189	1	AB1191	1	AB1186	1	AB1189	1	AB1195	1	AB1195	1	AB1198	1	AB1195	1	AB1201	1	AB1199	1	AB1194	1	AB1196	1	AB1194	1
AB1190	1	AB1192	1	AB1187	1	AB1190	1	AB1196	1	AB1196	1	AB1199	1	AB1196	1	AB1202	1	AB1200	1	AB1195	1	AB1197	1	AB1195	1
AB1191	1	AB1193	1	AB1188	1	AB1191	1	AB1197	1	AB1197	1	AB1200	1	AB1197	1	AB1203	1	AB1201	1	AB1196	1	AB1198	1	AB1196	1
AB1192	1	AB1194	1	AB1189	1	AB1192	1	AB1198	1	AB1198	1	AB1201	1	AB1198	1	AB1204	1	AB1202	1	AB1197	1	AB1199	1	AB1197	1
AB1193	1	AB1195	1	AB1190	1	AB1193	1	AB1199	1	AB1199	1	AB1202	1	AB1199	1	AB1205	1	AB1203	1	AB1198	1	AB1200	1	AB1198	1
AB1194	1	AB1196	1	AB1191	1	AB1194	1	AB1200	1	AB1200	1	AB1203	1	AB1200	1	AB1206	1	AB1204	1	AB1199	1	AB1201	1	AB1199	1
AB1195	1	AB1197	1	AB1192	1	AB1195	1	AB1201	1	AB1201	1	AB1204	1	AB1201	1	AB1207	1	AB1205	1	AB1200	1	AB1202	1	AB1200	1
AB1196	1	AB1198	1	AB1193	1	AB1196	1	AB1202	1	AB1202	1	AB1205	1	AB1202	1	AB1208	1	AB1206	1	AB1201	1	AB1203	1	AB1201	1
AB1197	1	AB1199	1	AB1194	1	AB1197	1	AB1203	1	AB1203	1	AB1206	1	AB1203	1	AB1209	1	AB1207	1	AB1202	1	AB1204	1	AB1202	1
AB1198	1	AB1200	1	AB1195	1	AB1198	1	AB1204	1	AB1204	1	AB1207	1	AB1204	1	AB1210	1	AB1208	1	AB1203	1	AB1205	1	AB1203	1
AB1199	1	AB1201	1	AB1196	1	AB1199	1	AB1205	1	AB1205	1	AB1208	1	AB1205	1	AB1211	0	AB1209	1	AB1204	1	AB1206	1	AB1204	1
AB1200	1	AB1202	1	AB1197	1	AB1200	1	AB1206	1	AB1206	1	AB1209	1	AB1206	1	AB1212	0	AB1210	1	AB1205	1	AB1207	1	AB1205	1
AB1201	1	AB1203	1	AB1198	1	AB1201	1	AB1207	1	AB1207	1	AB1210	1	AB1207	1	AB1213	0	AB1211	0	AB1206	1	AB1208	1	AB1206	1
AB1202	1	AB1204	1	AB1199	1	AB1202	1	AB1208	1	AB1208	1	AB1211	0	AB1208	1	AB1214	0	AB1212	0	AB1207	1	AB1209	1	AB1207	1
AB1203	1	AB1205	1	AB1200	1	AB1203	1	AB1209	1	AB1209	1	AB1212	0	AB1209	1	AB1215	0	AB1213	0	AB1208	1	AB1210	1	AB1208	1
AB1204	1	AB1206	1	AB1201	1	AB1204	1	AB1210	1	AB1210	1	AB1213	0	AB1210	1	AB1216	0	AB1214	0	AB1209	1	AB1211	1	AB1209	1
AB1205	1	AB1207	1	AB1202	1	AB1205	1	AB1211	0	AB1211	0	AB1214	0	AB1211	1	AB1217	0	AB1215	0	AB1210	1	AB1212	0	AB1210	1
AB1206	1	AB1208	1	AB1203	1	AB1206	1	AB1212	0	AB1212	0	AB1215	0	AB1212	1	AB1218	1	AB1216	0	AB1211	0	AB1213	1	AB1211	0
AB1207	1	AB1209	1	AB1204	1	AB1207	1	AB1213	0	AB1213	0	AB1216	0	AB1213	1	AB1219	1	AB1217	0	AB1212	0	AB1214	0	AB1212	0
AB1208	1	AB1210	1	AB1205	1	AB1208	1	AB1214	0	AB1214	0	AB1217	0	AB1214	0	AB1220	1	AB1218	1	AB1213	0	AB1215	1	AB1213	0
AB1209	1	AB1211	0	AB1206	1	AB1209	1	AB1215	0	AB1215	0	AB1218	1	AB1215	1	AB1221	1	AB1219	1	AB1214	0	AB1216	1	AB1214	0
AB1210	1	AB1212	0	AB1207	1	AB1210	1	AB1216	0	AB1216	0	AB1219	1	AB1216	1	AB1222	1	AB1220	1	AB1215	0	AB1217	1	AB1215	0
AB1211	0	AB1213	0	AB1208	1	AB1211	0	AB1217	0	AB1217	0	AB1220	1	AB1217	1	AB1223	1	AB1221	1	AB1216	0	AB1218	1	AB1216	0
AB1212	0	AB1214	0	AB1209	1	AB1212	0	AB1218	1	AB1218	1	AB1221	1	AB1218	1	AB1225	1	AB1222	1	AB1217	0	AB1219	1	AB1217	0
AB1213	0	AB1215	0	AB1210	1	AB1213	0	AB1219	1	AB1219	1	AB1222	1	AB1219	1	AB1226	1	AB1223	1	AB1218	1	AB1220	1	AB1218	1
AB1214	0	AB1216	0	AB1211	1	AB1214	0	AB1220	1	AB1220	1	AB1223	1	AB1220	1	AB1227	1	AB1225	1	AB1219	1	AB1221	1	AB1219	1
AB1215	0	AB1217	0	AB1212	1	AB1215	0	AB1221	1	AB1221	1	AB1225	1	AB1221	1	AB1228	1	AB1226	1	AB1220	1	AB1222	1	AB1220	1
AB1216	0	AB1218	1	AB1213	1	AB1216	0	AB1222	1	AB1222	1	AB1226	1	AB1222	1	AB1229	1	AB1227	1	AB1221	1	AB1223	1	AB1221	1
AB1217	0	AB1219	1	AB1214	1	AB1217	0	AB1223	1	AB1223	1	AB1227	1	AB1223	1	AB1230	1	AB1228	1	AB1222	1	AB1225	1	AB1222	1
AB1218	1	AB1220	1	AB1215	1	AB1218	1	AB1225	1	AB1225	1	AB1228	1	AB1225	1	AB1231	1	AB1229	1	AB1223	1	AB1226	1	AB1223	1
AB1219	1	AB1221	1	AB1216	1	AB1219	1	AB1226	1	AB1226	1	AB1229	1	AB1226	1	AB1232	1	AB1230	1	AB1225	1	AB1227	1	AB1225	1
AB1220	1	AB1222	1	AB1217	1	AB1220	1	AB1227	1	AB1227	1	AB1230	1	AB1227	1	AB1234	1	AB1231	1	AB1226	1	AB1228	1	AB1226	1
AB1221	1	AB1223	1	AB1218	1	AB1221	1	AB1228	1	AB1228	1	AB1231	1	AB1228	1	AB1235	1	AB1232	1	AB1227	1	AB1229	1	AB1227	1
AB1222	1	AB1225	1	AB1219	1	AB1222	1	AB1229	1	AB1229	1	AB1232	1	AB1229	1	AB1236	1	AB1234	1	AB1228	1	AB1230	1	AB1228	1
AB1223	1	AB1226	1	AB1220	1	AB1223	1	AB1230	1	AB1230	1	AB1234	1	AB1230	1	AB1237	1	AB1235	1	AB1229	1	AB1231	1	AB1229	1
AB1225	1	AB1227	1	AB1221	1	AB1225	1	AB1231	1	AB1231	1	AB1235	1	AB1231	1	AB1238	1	AB1236	1	AB1230	1	AB1232	1	AB1230	1
AB1226	1	AB1228	1	AB1222	1	AB1226	1	AB1232	1	AB1232	1	AB1236	1	AB1232	1	AB1240	1	AB1237	1	AB1231	1	AB1234	1	AB1231	1
AB1227	1	AB1229	1	AB1223	1	AB1227	1	AB1234	1	AB1234	1	AB1237	1	AB1234	1	AB1241	1	AB1238	1	AB1232	1	AB1235	1	AB1232	1
AB1228	1	AB1230	1	AB1225	1	AB1228	1	AB1235	1	AB1235	1	AB1238	1	AB1235	1	AB1242	1	AB1240	1	AB1234	1	AB1236	1	AB1234	1
AB1229	1	AB1231	1	AB1226	1	AB1229	1	AB1236	1	AB1236	1	AB1240	1	AB1236	1	AB1243	1	AB1241	1	AB1235	1	AB1237	1	AB1235	1
AB1230	1	AB1232	1	AB1227	1	AB1230	1	AB1237	1	AB1237	1	AB1241	1	AB1237	1	AB1244	1	AB1242	1	AB1236	1	AB1238	1	AB1236	1
AB1231	1	AB1234	1	AB1228	1	AB1231	1	AB1238	1	AB1238	1	AB1242	1	AB1238	1	AB1245	1	AB1243	1	AB1237	1	AB1240	1	AB1237	1
AB1232	1	AB1235	1	AB1229	1	AB1232	1	AB1240	1	AB1240	1	AB1243	1	AB1240	1	AB1246	1	AB1244	1	AB1238	1	AB1241	1	AB1238	1
AB1234	1	AB1236	1	AB1230	1	AB1234	1	AB1241	1	AB1241	1	AB1244	1	AB1241	1	AB1247	1	AB1245	1	AB1240	1	AB1242	1	AB1240	1
AB1235	1	AB1237	1	AB1231	1	AB1235	1	AB1242	1	AB1242	1	AB1245	1	AB1242	1	AB1250	1	AB1246	1	AB1241	1	AB1243	1	AB1241	1
AB1236	1	AB1238	1	AB1232	1	AB1236	1	AB1243	1	AB1243	1	AB1246	1	AB1243	1	AB1251	1	AB1247	1	AB1242	1	AB1244	1	AB1242	1
AB1237	1	AB1240	1	AB1234	1	AB1237	1	AB1244	1	AB1244	1	AB1247	1	AB1244	1	AB1252	1	AB1249	1	AB1243	1	AB1245	1	AB1243	1
AB1238	1	AB1241	1	AB1235	1	AB1238	1	AB1245	1	AB1245	1	AB1249	1	AB1245	1	AB1253	1	AB1250	1	AB1244	1	AB1246	1	AB1244	1
AB1240	1	AB1242	1	AB1236	1	AB1240	1	AB1246	1	AB1246	1	AB1250	1	AB1246	1	AB1254	1	AB1251	1	AB1245	1	AB1247	1	AB1245	1
AB1241	1	AB1243	1	AB1237	1	AB1241	1	AB1247	1	AB1247	1	AB1251	1	AB1247	1	AB1255	1	AB1252	0	AB1246	1	AB1249	1	AB1246	1
AB1242	1	AB1244	1	AB1238	1	AB1242	1	AB1249	1	AB1249	1	AB1252	0	AB1249	1	AB1256	1	AB1253	1	AB1247	1	AB1250	1	AB1247	1
AB1243	1	AB1245	1	AB1240	1	AB1243	1	AB1250	1	AB1250	1	AB1253	1	AB1250	1	AB1258	1	AB1254	1	AB1249	1	AB1251	1	AB1249	1
AB1244	1	AB1246	1	AB1241	1	AB1244	1	AB1251	1	AB1251	1	AB1254	1	AB1251	1	AB1259	1	AB1255	1	AB1250	1	AB1252	1	AB1250	1
AB1245	1	AB1247	1	AB1242	1	AB1245	1	AB1252	1	AB1252	1	AB1255	1	AB1252	1	AB1260	0	AB1256	1	AB1251	1	AB1253	1	AB1251	1
AB1246	1	AB1249	1	AB1243	1	AB1246	1	AB1253	1	AB1253	1	AB1256	1	AB1253	1	AB1261	1	AB1258	1	AB1252	0	AB1254	1	AB1252	1
AB1247	1	AB1250	1	AB1244	1	AB1247	1	AB1254	1	AB1254	1	AB1258	1	AB1254	1	AB1262	1	AB1259	1	AB1253	1	AB1255	1	AB1253	1
AB1249	1	AB1251	1	AB1245	1	AB1249	1	AB1255	1	AB1255	1	AB1259	1	AB1255	1	AB1263	1	AB1260	0	AB1254	1	AB1256	1	AB1254	1
AB1250	1	AB1252	0	AB1246	1	AB1250	1	AB1256	1	AB1256	1	AB1260	0	AB1256	1	AB1264	1	AB1261	1	AB1255	1	AB1258	1	AB1255	1
AB1251	1	AB1253	0	AB1247	1	AB1251	1	AB1258	1	AB1258	1	AB1261	1	AB1258	1	AB1265	0	AB1262	1	AB1256	1	AB1259	1	AB1256	1
AB1252	0	AB1254	1	AB1249	1	AB1252	0	AB1259	1	AB1259	1	AB1262	1	AB1259	1	AB1266	1	AB1263	1	AB1258	1	AB1260	1	AB1258	1
AB1253	1	AB1255	1	AB1250	1	AB1253	0	AB1260	1	AB1260	0	AB1263	1	AB1260	1	AB1267	1	AB1264	1	AB1259	1	AB1261	1	AB1259	1
AB1254	1	AB1256	1	AB1251	1	AB1254	1	AB1261	1	AB1261	1	AB1264	1	AB1261	1	AB1268	1	AB1265	0	AB1260	0	AB1262	1	AB1260	0
AB1255	1	AB1258	1	AB1252	1	AB1255	1	AB1262	1	AB1262	1	AB1265	0	AB1262	1	AB1269	1	AB1266	1	AB1261	1	AB1263	1	AB1261	1
AB1256	1	AB1259	1	AB1253	1	AB1256	1	AB1263	1	AB1263	1	AB1266	1	AB1263	1	AB1270	1	AB1267	1	AB1262	1	AB1264	1	AB1262	1
AB1258	1	AB1260	0	AB1254	1	AB1258	1	AB1264	1	AB1264	1	AB1267	1	AB1264	1	AB1271	1	AB1268	1	AB1263	1	AB1265	1	AB1263	1
AB1259	1	AB1261	1	AB1255	1	AB1259	1	AB1265	1	AB1265	0	AB1268	1	AB1265	1	AB1272	1	AB1269	1	AB1264	1	AB1266	1	AB1264	1
AB1260	0	AB1262	1	AB1256	1	AB1260	0	AB1266	1	AB1266	1	AB1269	1	AB1266	1	AB1273	1	AB1270	1	AB1265	0	AB1267	1	AB1265	1
AB1261	1	AB1263	1	AB1258	1	AB1261	1	AB1267	1	AB1267	1	AB1270	1	AB1267	1	AB1274	1	AB1271	1	AB1266	1	AB1268	1	AB1266	1
AB1262	1	AB1264	1	AB1259	1	AB1262	1	AB1268	1	AB1268	1	AB1271	1	AB1268	1	AB1275	1	AB1272	1	AB1267	1	AB1269	1	AB1267	1
AB1263	1	AB1265	0	AB1260	1	AB1263	1	AB1269	1	AB1269	1	AB1272	1	AB1269	1	AB1276	1	AB1273	1	AB1268	1	AB1270	1	AB1268	1
AB1264	1	AB1266	1	AB1261	1	AB1264	1	AB1270	1	AB1270	1	AB1273	1	AB1270	1	AB1277	0	AB1274	1	AB1269	1	AB1271	1	AB1269	1
AB1265	0	AB1267	1	AB1262	1	AB1265	0	AB1271	1	AB1271	1	AB1274	1	AB1271	1	AB1278	1	AB1275	1	AB1270	1	AB1272	1	AB1270	1
AB1266	1	AB1268	1	AB1263	1	AB1266	1	AB1272	1	AB1272	1	AB1275	1	AB1272	1	AB1279	1	AB1276	1	AB1271	1	AB1273	1	AB1271	1
AB1267	1	AB1269	1	AB1264	1	AB1267	1	AB1273	1	AB1273	1	AB1276	1	AB1273	1	AB1280	1	AB1277	0	AB1272	1	AB1274	1	AB1272	1
AB1268	1	AB1270	1	AB1265	1	AB1268	1	AB1274	1	AB1274	1	AB1277	1	AB1274	1	AB1281	1	AB1278	1	AB1273	1	AB1275	1	AB1273	1
AB1269	1	AB1271	1	AB1266	1	AB1269	1	AB1275	1	AB1275	1	AB1278	1	AB1275	1	AB1282	1	AB1279	1	AB1274	1	AB1276	1	AB1274	1
AB1270	1	AB1272	1	AB1267	1	AB1270	1	AB1276	1	AB1276	1	AB1279	1	AB1276	1	AB1283	1	AB1280	1	AB1275	1	AB1277	1	AB1275	1
AB1271	1	AB1273	1	AB1268	1	AB1271	1	AB1277	1	AB1277	1	AB1280	1	AB1277	1	AB1284	1	AB1281	1	AB1276	1	AB1278	1	AB1276	1
AB1272	1	AB1274	1	AB1269	1	AB1272	1	AB1278	1	AB1278	1	AB1281	1	AB1278	1	AB1285	1	AB1282	1	AB1277	0	AB1279	1	AB1277	1
AB1273	1	AB1275	1	AB1270	1	AB1273	1	AB1279	1	AB1279	1	AB1282	1	AB1279	1	AB1286	1	AB1283	1	AB1278	1	AB1280	1	AB1278	1
AB1274	1	AB1276	1	AB1271	1	AB1274	1	AB1280	1	AB1280	1	AB1283	1	AB1280	1	AB1287	1	AB1284	1	AB1279	1	AB1281	1	AB1279	1
AB1275	1	AB1277	1	AB1272	1	AB1275	1	AB1281	1	AB1281	1	AB1284	1	AB1281	1	AB1289	1	AB1285	1	AB1280	1	AB1282	1	AB1280	1
AB1276	1	AB1278	1	AB1273	1	AB1276	1	AB1282	1	AB1282	1	AB1285	1	AB1282	1	AB1290	1	AB1286	1	AB1281	1	AB1283	1	AB1281	1
AB1277	1	AB1279	1	AB1274	1	AB1277	0	AB1283	1	AB1283	1	AB1286	1	AB1283	1	AB1291	1	AB1287	1	AB1282	1	AB1284	1	AB1282	1
AB1278	1	AB1280	1	AB1275	1	AB1278	1	AB1284	1	AB1284	1	AB1287	1	AB1284	1	AB1292	0	AB1289	1	AB1283	1	AB1285	1	AB1283	1
AB1279	1	AB1281	1	AB1276	1	AB1279	1	AB1285	1	AB1285	1	AB1289	1	AB1285	1	AB1293	0	AB1290	1	AB1284	1	AB1286	1	AB1284	1
AB1280	1	AB1282	1	AB1277	1	AB1280	1	AB1286	1	AB1286	1	AB1290	1	AB1286	1	AB1294	0	AB1291	1	AB1285	1	AB1287	1	AB1285	1
AB1281	1	AB1283	1	AB1278	1	AB1281	1	AB1287	1	AB1287	1	AB1291	1	AB1287	1	AB1295	1	AB1292	0	AB1286	1	AB1289	1	AB1286	1
AB1282	1	AB1284	1	AB1279	1	AB1282	1	AB1289	1	AB1289	1	AB1292	0	AB1289	1	AB1296	1	AB1293	0	AB1287	1	AB1290	1	AB1287	1
AB1283	1	AB1285	1	AB1280	1	AB1283	1	AB1290	1	AB1290	1	AB1293	0	AB1290	1	AB1297	1	AB1294	0	AB1289	1	AB1291	1	AB1289	1
AB1284	1	AB1286	1	AB1281	1	AB1284	1	AB1291	1	AB1291	1	AB1294	1	AB1291	1	AB1298	1	AB1295	1	AB1290	1	AB1292	0	AB1290	1
AB1285	1	AB1287	1	AB1282	1	AB1285	1	AB1292	0	AB1292	0	AB1295	1	AB1292	0	AB1299	1	AB1296	1	AB1291	1	AB1293	1	AB1291	1
AB1286	1	AB1289	1	AB1283	1	AB1286	1	AB1293	1	AB1293	0	AB1296	1	AB1293	1	AB1300	1	AB1297	1	AB1292	0	AB1294	1	AB1292	0
AB1287	1	AB1290	1	AB1284	1	AB1287	1	AB1294	0	AB1294	0	AB1297	1	AB1294	1	AB1301	1	AB1298	1	AB1293	0	AB1295	1	AB1293	0
AB1289	1	AB1291	1	AB1285	1	AB1289	1	AB1295	1	AB1295	1	AB1298	1	AB1295	1	AB1302	1	AB1299	1	AB1294	0	AB1296	1	AB1294	1
AB1290	1	AB1292	0	AB1286	1	AB1290	1	AB1296	1	AB1296	1	AB1299	1	AB1296	1	AB1303	1	AB1300	1	AB1295	1	AB1297	1	AB1295	1
AB1291	1	AB1293	0	AB1287	1	AB1291	1	AB1297	1	AB1297	1	AB1300	1	AB1297	1	AB1304	1	AB1301	1	AB1296	1	AB1298	1	AB1296	1
AB1292	0	AB1294	0	AB1289	1	AB1292	0	AB1298	1	AB1298	1	AB1301	1	AB1298	1	AB1305	1	AB1302	1	AB1297	1	AB1299	1	AB1297	1
AB1293	0	AB1295	1	AB1290	1	AB1293	0	AB1299	1	AB1299	1	AB1302	1	AB1299	1	AB1306	1	AB1303	1	AB1298	1	AB1300	1	AB1298	1
AB1294	0	AB1296	1	AB1291	1	AB1294	0	AB1300	1	AB1300	1	AB1303	1	AB1300	1	AB1307	1	AB1304	1	AB1299	1	AB1301	1	AB1299	1
AB1295	1	AB1297	1	AB1292	1	AB1295	1	AB1301	1	AB1301	1	AB1304	1	AB1301	1	AB1308	1	AB1305	1	AB1300	1	AB1302	1	AB1300	1
AB1296	1	AB1298	1	AB1293	1	AB1296	1	AB1302	1	AB1302	1	AB1305	1	AB1302	1	AB1309	1	AB1306	1	AB1301	1	AB1303	1	AB1301	1
AB1297	1	AB1299	1	AB1294	1	AB1297	1	AB1303	1	AB1303	1	AB1306	1	AB1303	1	AB1311	1	AB1307	1	AB1302	1	AB1304	1	AB1302	1
AB1298	1	AB1300	1	AB1295	1	AB1298	1	AB1304	1	AB1304	1	AB1307	1	AB1304	1	AB1312	1	AB1308	1	AB1303	1	AB1305	1	AB1303	1
AB1299	1	AB1301	1	AB1296	1	AB1299	1	AB1305	1	AB1305	1	AB1308	1	AB1305	1	AB1313	1	AB1309	1	AB1304	1	AB1306	1	AB1304	1
AB1300	1	AB1302	1	AB1297	1	AB1300	1	AB1306	1	AB1306	1	AB1309	1	AB1306	1	AB1314	1	AB1311	1	AB1305	1	AB1307	1	AB1305	1
AB1301	1	AB1303	1	AB1298	1	AB1301	1	AB1307	1	AB1307	1	AB1311	1	AB1307	1	AB1315	1	AB1312	1	AB1306	1	AB1308	1	AB1306	1
AB1302	1	AB1304	1	AB1299	1	AB1302	1	AB1308	1	AB1308	1	AB1312	1	AB1308	1	AB1316	1	AB1313	1	AB1307	1	AB1309	1	AB1307	1
AB1303	1	AB1305	1	AB1300	1	AB1303	1	AB1309	1	AB1309	1	AB1313	1	AB1309	1	AB1317	1	AB1314	1	AB1308	1	AB1310	1	AB1308	1
AB1304	1	AB1306	1	AB1301	1	AB1304	1	AB1311	1	AB1311	1	AB1314	1	AB1311	1	AB1318	1	AB1315	1	AB1309	1	AB1311	1	AB1309	1
AB1305	1	AB1307	1	AB1302	1	AB1305	1	AB1312	1	AB1312	1	AB1315	1	AB1312	1	AB1319	1	AB1316	1	AB1311	1	AB1312	1	AB1311	1
AB1306	1	AB1308	1	AB1303	1	AB1306	1	AB1313	1	AB1313	1	AB1316	1	AB1313	1	AB1320	1	AB1317	1	AB1312	1	AB1313	1	AB1312	1
AB1307	1	AB1309	1	AB1304	1	AB1307	1	AB1314	1	AB1314	1	AB1317	1	AB1314	1	AB1321	1	AB1318	1	AB1313	1	AB1314	1	AB1313	1
AB1308	1	AB1311	1	AB1305	1	AB1308	1	AB1315	1	AB1315	1	AB1318	1	AB1315	1	AB1323	1	AB1319	1	AB1314	1	AB1315	1	AB1314	1
AB1309	1	AB1312	1	AB1306	1	AB1309	1	AB1316	1	AB1316	1	AB1319	1	AB1316	1	AB1324	1	AB1320	1	AB1315	1	AB1316	1	AB1315	1
AB1310	1	AB1313	1	AB1307	1	AB1311	1	AB1317	1	AB1317	1	AB1320	1	AB1317	1	AB1325	1	AB1321	1	AB1316	1	AB1317	1	AB1316	1
AB1311	1	AB1314	1	AB1308	1	AB1312	1	AB1318	1	AB1318	1	AB1321	1	AB1318	1	AB1326	1	AB1323	1	AB1317	1	AB1318	1	AB1317	1
AB1312	1	AB1315	1	AB1309	1	AB1313	1	AB1319	1	AB1319	1	AB1323	1	AB1319	1	AB1327	1	AB1324	1	AB1318	1	AB1319	1	AB1318	1
AB1313	1	AB1316	1	AB1311	1	AB1314	1	AB1320	1	AB1320	1	AB1324	1	AB1320	1	AB1329	0	AB1325	1	AB1319	1	AB1320	1	AB1319	1
AB1314	1	AB1317	1	AB1312	1	AB1315	1	AB1321	1	AB1321	1	AB1325	1	AB1321	1	AB1330	0	AB1326	1	AB1320	1	AB1321	1	AB1320	1
AB1315	1	AB1318	1	AB1313	1	AB1316	1	AB1323	1	AB1323	1	AB1326	1	AB1323	1	AB1331	0	AB1327	1	AB1321	1	AB1323	1	AB1321	1
AB1316	1	AB1319	1	AB1314	1	AB1317	1	AB1324	1	AB1324	1	AB1327	1	AB1324	1	AB1332	0	AB1329	0	AB1322	1	AB1324	1	AB1322	1
AB1317	1	AB1320	1	AB1315	1	AB1318	1	AB1325	1	AB1325	1	AB1328	1	AB1325	1	AB1333	0	AB1330	0	AB1323	1	AB1325	1	AB1323	1
AB1318	1	AB1321	1	AB1316	1	AB1319	1	AB1326	1	AB1326	1	AB1329	1	AB1326	1	AB1334	1	AB1331	0	AB1324	1	AB1326	1	AB1324	1
AB1319	1	AB1323	1	AB1317	1	AB1320	1	AB1327	1	AB1327	1	AB1330	0	AB1327	1	AB1335	0	AB1332	0	AB1325	1	AB1327	1	AB1325	1
AB1320	1	AB1324	1	AB1318	1	AB1321	1	AB1329	1	AB1329	1	AB1331	0	AB1329	1	AB1336	0	AB1333	0	AB1326	1	AB1329	1	AB1326	1
AB1321	1	AB1325	1	AB1319	1	AB1323	1	AB1330	0	AB1330	0	AB1332	0	AB1330	1	AB1337	0	AB1334	1	AB1327	1	AB1330	0	AB1327	1
AB1322	1	AB1326	1	AB1320	1	AB1324	1	AB1331	0	AB1331	0	AB1333	0	AB1331	1	AB1338	0	AB1335	0	AB1329	0	AB1331	1	AB1328	1
AB1323	1	AB1327	1	AB1321	1	AB1325	1	AB1332	0	AB1332	0	AB1334	1	AB1332	0	AB1339	0	AB1336	0	AB1330	0	AB1332	0	AB1329	1
AB1324	1	AB1329	0	AB1322	1	AB1326	1	AB1333	0	AB1333	0	AB1335	0	AB1333	0	AB1340	0	AB1337	0	AB1331	0	AB1333	0	AB1330	0
AB1325	1	AB1330	0	AB1323	1	AB1327	1	AB1335	0	AB1334	1	AB1336	0	AB1334	1	AB1342	0	AB1338	0	AB1332	0	AB1334	1	AB1331	0
AB1326	1	AB1331	0	AB1324	1	AB1329	0	AB1336	0	AB1335	0	AB1337	0	AB1335	0	AB1343	0	AB1339	0	AB1333	0	AB1335	0	AB1332	0
AB1327	1	AB1332	0	AB1325	1	AB1330	0	AB1337	0	AB1336	0	AB1338	0	AB1336	1	AB1344	0	AB1340	0	AB1334	1	AB1336	0	AB1333	1
AB1328	1	AB1333	0	AB1326	1	AB1331	0	AB1338	0	AB1337	0	AB1339	0	AB1337	0	AB1345	0	AB1342	0	AB1335	0	AB1337	0	AB1334	1
AB1329	1	AB1334	0	AB1327	1	AB1332	0	AB1339	0	AB1338	0	AB1340	0	AB1338	0	AB1346	0	AB1343	0	AB1336	0	AB1338	0	AB1335	0
AB1330	0	AB1335	0	AB1328	1	AB1333	0	AB1340	0	AB1339	0	AB1342	0	AB1339	0	AB1347	0	AB1344	0	AB1337	0	AB1339	1	AB1336	0
AB1331	0	AB1336	0	AB1329	1	AB1335	0	AB1342	0	AB1340	0	AB1343	0	AB1340	0	AB1348	0	AB1345	0	AB1338	0	AB1340	0	AB1337	0
AB1332	0	AB1337	0	AB1330	1	AB1336	0	AB1343	0	AB1342	0	AB1344	0	AB1342	0	AB1349	0	AB1346	0	AB1339	0	AB1342	0	AB1338	0
AB1333	0	AB1338	0	AB1331	1	AB1337	0	AB1344	0	AB1343	0	AB1345	0	AB1343	0	AB1350	0	AB1347	0	AB1340	0	AB1343	1	AB1339	0
AB1334	0	AB1339	0	AB1332	1	AB1338	0	AB1345	0	AB1344	0	AB1346	0	AB1344	0	AB1351	0	AB1348	0	AB1342	0	AB1344	0	AB1340	0
AB1335	0	AB1340	0	AB1333	1	AB1339	0	AB1346	0	AB1345	0	AB1347	0	AB1345	0	AB1352	0	AB1349	0	AB1343	0	AB1345	0	AB1342	0
AB1336	0	AB1342	0	AB1334	1	AB1340	0	AB1347	0	AB1346	0	AB1348	0	AB1346	0	AB1353	0	AB1350	0	AB1344	0	AB1346	0	AB1343	0
AB1337	0	AB1343	0	AB1335	1	AB1342	0	AB1348	0	AB1347	0	AB1349	0	AB1347	0	AB1354	0	AB1351	0	AB1345	0	AB1347	0	AB1344	0
AB1338	0	AB1344	0	AB1336	1	AB1343	0	AB1349	0	AB1348	0	AB1350	0	AB1348	0	AB1355	0	AB1352	0	AB1346	0	AB1348	0	AB1345	0
AB1339	0	AB1345	0	AB1337	1	AB1344	0	AB1350	0	AB1349	0	AB1351	0	AB1349	0	AB1356	0	AB1353	0	AB1347	0	AB1349	0	AB1346	0
AB1340	0	AB1346	0	AB1338	1	AB1345	0	AB1351	0	AB1350	0	AB1352	0	AB1350	0	AB1357	0	AB1354	0	AB1348	0	AB1350	0	AB1347	0
AB1341	1	AB1347	0	AB1339	1	AB1346	0	AB1352	0	AB1351	0	AB1353	0	AB1351	1	AB1358	0	AB1355	0	AB1349	0	AB1351	0	AB1348	0
AB1342	0	AB1348	0	AB1340	1	AB1347	0	AB1353	0	AB1352	0	AB1354	0	AB1352	0	AB1359	1	AB1356	0	AB1350	0	AB1352	0	AB1349	0
AB1343	0	AB1349	0	AB1341	1	AB1348	0	AB1354	0	AB1353	0	AB1355	0	AB1353	1	AB1360	1	AB1357	0	AB1351	0	AB1353	0	AB1350	0
AB1344	0	AB1350	0	AB1342	1	AB1349	0	AB1355	0	AB1354	0	AB1356	0	AB1354	1	AB1361	1	AB1358	0	AB1352	0	AB1354	1	AB1351	0
AB1345	0	AB1351	0	AB1343	1	AB1350	0	AB1356	0	AB1355	0	AB1357	0	AB1355	1	AB1362	1	AB1359	1	AB1353	0	AB1355	1	AB1352	0
AB1346	0	AB1352	0	AB1344	1	AB1351	0	AB1357	0	AB1356	0	AB1358	0	AB1356	1	AB1363	1	AB1360	1	AB1354	0	AB1356	0	AB1353	0
AB1347	0	AB1353	0	AB1345	1	AB1352	0	AB1358	0	AB1357	0	AB1359	1	AB1357	0	AB1364	1	AB1361	1	AB1355	0	AB1357	0	AB1354	0
AB1348	0	AB1354	0	AB1346	1	AB1353	0	AB1359	1	AB1358	0	AB1360	1	AB1358	1	AB1365	1	AB1362	1	AB1356	0	AB1358	0	AB1355	0
AB1349	0	AB1355	0	AB1347	1	AB1354	0	AB1360	1	AB1359	1	AB1361	1	AB1359	1	AB1366	1	AB1363	1	AB1357	0	AB1359	1	AB1356	0
AB1350	0	AB1356	0	AB1348	1	AB1355	0	AB1361	1	AB1360	1	AB1362	1	AB1360	1	AB1367	1	AB1364	1	AB1358	0	AB1360	1	AB1357	0
AB1351	0	AB1357	0	AB1349	1	AB1356	0	AB1362	1	AB1361	1	AB1363	1	AB1361	1	AB1368	1	AB1366	1	AB1359	1	AB1361	1	AB1358	0
AB1352	0	AB1358	0	AB1350	1	AB1357	0	AB1363	1	AB1362	1	AB1364	1	AB1362	1	AB1369	1	AB1367	1	AB1360	1	AB1362	1	AB1359	1
AB1353	0	AB1359	1	AB1351	1	AB1358	0	AB1364	1	AB1363	1	AB1366	1	AB1363	1	AB1370	1	AB1368	1	AB1361	1	AB1363	1	AB1360	1
AB1354	0	AB1360	1	AB1352	1	AB1359	1	AB1366	1	AB1364	1	AB1367	1	AB1364	1	AB1371	1	AB1369	1	AB1362	1	AB1364	1	AB1361	1
AB1355	0	AB1361	1	AB1353	1	AB1360	1	AB1367	1	AB1365	1	AB1368	1	AB1366	1	AB1372	1	AB1370	1	AB1363	1	AB1365	1	AB1362	1
AB1356	0	AB1362	1	AB1354	1	AB1361	1	AB1368	1	AB1366	1	AB1369	1	AB1367	1	AB1373	1	AB1371	1	AB1364	1	AB1366	1	AB1363	1
AB1357	0	AB1363	1	AB1355	1	AB1362	1	AB1369	1	AB1367	1	AB1370	1	AB1368	1	AB1374	1	AB1372	1	AB1365	1	AB1367	1	AB1364	1
AB1358	0	AB1364	1	AB1356	1	AB1363	1	AB1370	1	AB1368	1	AB1371	1	AB1369	1	AB1376	1	AB1373	1	AB1366	1	AB1368	1	AB1365	1
AB1359	1	AB1366	1	AB1357	1	AB1364	1	AB1371	1	AB1369	1	AB1372	1	AB1370	1	AB1377	1	AB1374	1	AB1367	1	AB1369	1	AB1366	1
AB1360	1	AB1367	1	AB1358	1	AB1366	1	AB1372	1	AB1370	1	AB1373	1	AB1371	1	AB1379	1	AB1376	1	AB1368	1	AB1370	1	AB1367	1
AB1361	1	AB1368	1	AB1359	1	AB1367	1	AB1373	1	AB1371	1	AB1374	1	AB1372	1	AB1380	1	AB1377	1	AB1369	1	AB1371	1	AB1368	1
AB1362	1	AB1369	1	AB1360	1	AB1368	1	AB1374	1	AB1372	1	AB1376	1	AB1373	1	AB1381	1	AB1379	1	AB1370	1	AB1372	1	AB1369	1
AB1363	1	AB1370	1	AB1361	1	AB1369	1	AB1376	1	AB1373	1	AB1377	1	AB1374	1	AB1382	1	AB1380	1	AB1371	1	AB1373	1	AB1370	1
AB1364	1	AB1371	1	AB1362	1	AB1370	1	AB1377	1	AB1374	1	AB1379	1	AB1376	1	AB1383	0	AB1381	1	AB1372	1	AB1374	1	AB1371	1
AB1365	0	AB1372	1	AB1363	1	AB1371	1	AB1379	1	AB1376	1	AB1380	1	AB1377	1	AB1384	1	AB1382	1	AB1373	1	AB1376	1	AB1372	1
AB1366	1	AB1373	1	AB1364	1	AB1372	1	AB1380	1	AB1377	1	AB1381	1	AB1379	1	AB1385	1	AB1383	0	AB1374	1	AB1377	1	AB1373	1
AB1367	1	AB1374	1	AB1365	1	AB1373	1	AB1381	1	AB1379	1	AB1382	1	AB1380	1	AB1386	1	AB1384	1	AB1376	1	AB1378	1	AB1374	1
AB1368	1	AB1376	1	AB1366	1	AB1374	1	AB1382	1	AB1380	1	AB1383	1	AB1381	1	AB1387	1	AB1385	1	AB1377	1	AB1379	1	AB1376	1
AB1369	1	AB1377	1	AB1367	1	AB1376	1	AB1383	1	AB1381	1	AB1384	1	AB1382	1	AB1388	1	AB1386	1	AB1378	1	AB1380	1	AB1377	1
AB1370	1	AB1378	1	AB1368	1	AB1377	1	AB1384	1	AB1382	1	AB1385	1	AB1383	1	AB1389	1	AB1387	1	AB1379	1	AB1381	1	AB1378	1
AB1371	1	AB1379	1	AB1369	1	AB1378	1	AB1385	1	AB1383	0	AB1386	1	AB1384	1	AB1392	1	AB1388	1	AB1380	1	AB1382	1	AB1379	1
AB1372	1	AB1380	1	AB1370	1	AB1379	1	AB1386	1	AB1384	1	AB1387	1	AB1385	1	AB1393	1	AB1389	1	AB1381	1	AB1383	1	AB1380	1
AB1373	1	AB1381	1	AB1371	1	AB1380	1	AB1387	1	AB1385	1	AB1388	1	AB1386	1	AB1394	1	AB1392	1	AB1382	1	AB1384	1	AB1381	1
AB1374	1	AB1382	1	AB1372	1	AB1381	1	AB1388	1	AB1386	1	AB1389	1	AB1387	1	AB1395	1	AB1393	1	AB1383	0	AB1385	1	AB1382	1
AB1376	1	AB1383	0	AB1373	1	AB1382	1	AB1389	1	AB1387	1	AB1392	1	AB1388	1	AB1396	0	AB1394	1	AB1384	1	AB1386	1	AB1383	1
AB1377	2	AB1384	1	AB1374	1	AB1383	0	AB1392	1	AB1388	1	AB1393	1	AB1389	1	AB1397	0	AB1395	1	AB1385	1	AB1387	1	AB1384	1
AB1378	1	AB1385	1	AB1376	1	AB1384	1	AB1393	1	AB1389	1	AB1394	1	AB1392	1	AB1398	1	AB1396	0	AB1386	1	AB1388	1	AB1385	1
AB1379	1	AB1386	1	AB1377	1	AB1385	1	AB1394	1	AB1392	1	AB1395	1	AB1393	1	AB1399	1	AB1397	0	AB1387	1	AB1389	1	AB1386	1
AB1380	1	AB1387	1	AB1378	1	AB1386	1	AB1395	1	AB1393	1	AB1396	0	AB1394	1	AB1400	1	AB1398	1	AB1388	1	AB1392	1	AB1387	1
AB1381	1	AB1388	1	AB1379	1	AB1387	1	AB1396	0	AB1394	1	AB1397	0	AB1395	1	AB1401	1	AB1399	1	AB1389	1	AB1393	1	AB1388	1
AB1382	1	AB1389	1	AB1380	1	AB1388	1	AB1397	0	AB1395	1	AB1398	1	AB1396	1	AB1403	1	AB1400	1	AB1392	1	AB1394	1	AB1389	1
AB1383	1	AB1392	1	AB1381	1	AB1389	1	AB1398	1	AB1396	0	AB1399	1	AB1397	1	AB1404	1	AB1401	1	AB1393	1	AB1395	1	AB1392	1
AB1384	1	AB1393	1	AB1382	1	AB1392	1	AB1399	1	AB1397	0	AB1400	1	AB1398	1	AB1405	1	AB1403	1	AB1394	1	AB1396	1	AB1393	1
AB1385	1	AB1394	1	AB1383	1	AB1393	1	AB1400	1	AB1398	1	AB1401	1	AB1399	1	AB1407	1	AB1404	1	AB1395	1	AB1397	1	AB1394	1
AB1386	1	AB1395	1	AB1384	1	AB1394	1	AB1401	1	AB1399	1	AB1403	1	AB1400	1	AB1408	1	AB1405	1	AB1396	0	AB1398	1	AB1395	1
AB1387	1	AB1396	0	AB1385	1	AB1395	1	AB1403	1	AB1400	1	AB1404	1	AB1401	1	AB1409	1	AB1407	1	AB1397	0	AB1399	1	AB1396	1
AB1388	1	AB1397	0	AB1386	1	AB1396	0	AB1404	1	AB1401	1	AB1405	1	AB1403	1	AB1410	1	AB1408	1	AB1398	1	AB1400	1	AB1397	1
AB1389	1	AB1398	1	AB1387	1	AB1397	0	AB1405	1	AB1403	1	AB1407	1	AB1404	1	AB1411	1	AB1409	1	AB1399	1	AB1401	1	AB1398	1
AB1391	1	AB1399	1	AB1388	1	AB1398	1	AB1407	1	AB1404	1	AB1408	1	AB1405	1	AB1412	1	AB1410	1	AB1400	1	AB1403	1	AB1399	1
AB1392	1	AB1400	1	AB1389	1	AB1399	1	AB1408	1	AB1405	1	AB1409	1	AB1407	1	AB1413	0	AB1411	1	AB1401	1	AB1404	1	AB1400	1
AB1393	1	AB1401	1	AB1391	1	AB1400	1	AB1409	1	AB1407	1	AB1410	1	AB1408	1	AB1414	0	AB1412	1	AB1403	1	AB1405	1	AB1401	1
AB1394	1	AB1403	1	AB1392	1	AB1401	1	AB1410	1	AB1408	1	AB1411	1	AB1409	1	AB1415	1	AB1413	0	AB1404	1	AB1407	1	AB1403	1
AB1395	1	AB1404	1	AB1393	1	AB1403	1	AB1411	1	AB1409	1	AB1412	1	AB1410	1	AB1416	1	AB1414	0	AB1405	1	AB1408	1	AB1404	1
AB1396	0	AB1405	1	AB1394	1	AB1404	1	AB1412	1	AB1410	1	AB1413	1	AB1411	1	AB1417	1	AB1415	1	AB1407	1	AB1409	1	AB1405	1
AB1397	0	AB1407	1	AB1395	1	AB1405	1	AB1413	1	AB1411	1	AB1414	1	AB1412	1	AB1418	0	AB1416	1	AB1408	1	AB1410	1	AB1407	1
AB1398	1	AB1408	1	AB1396	1	AB1407	1	AB1414	1	AB1412	1	AB1415	1	AB1413	1	AB1419	1	AB1417	1	AB1409	1	AB1411	1	AB1408	1
AB1399	1	AB1409	1	AB1397	1	AB1408	1	AB1415	1	AB1413	1	AB1416	1	AB1414	1	AB1420	1	AB1418	0	AB1410	1	AB1412	1	AB1409	1
AB1400	1	AB1410	1	AB1398	1	AB1409	1	AB1416	1	AB1414	1	AB1417	1	AB1415	1	AB1421	1	AB1419	0	AB1411	1	AB1413	1	AB1410	1
AB1401	1	AB1411	1	AB1399	1	AB1410	1	AB1417	1	AB1415	1	AB1418	0	AB1416	1	AB1422	1	AB1420	0	AB1412	1	AB1414	1	AB1411	1
AB1403	1	AB1412	1	AB1400	1	AB1411	1	AB1418	1	AB1416	1	AB1419	1	AB1417	1	AB1423	1	AB1421	1	AB1413	1	AB1415	1	AB1412	1
AB1404	1	AB1413	1	AB1401	1	AB1412	1	AB1419	1	AB1417	1	AB1420	1	AB1418	1	AB1424	1	AB1422	1	AB1414	0	AB1416	1	AB1413	1
AB1405	1	AB1414	1	AB1403	1	AB1413	0	AB1420	1	AB1418	0	AB1421	1	AB1419	1	AB1425	1	AB1423	1	AB1415	1	AB1417	1	AB1414	1
AB1407	1	AB1415	1	AB1404	1	AB1414	0	AB1421	1	AB1419	1	AB1422	1	AB1420	1	AB1426	0	AB1424	1	AB1416	1	AB1418	1	AB1415	1
AB1408	1	AB1416	1	AB1405	1	AB1415	1	AB1422	1	AB1420	1	AB1423	1	AB1421	1	AB1427	1	AB1425	1	AB1417	1	AB1419	1	AB1416	1
AB1409	1	AB1417	1	AB1407	1	AB1416	1	AB1423	1	AB1421	1	AB1424	1	AB1422	1	AB1428	1	AB1426	1	AB1418	1	AB1420	1	AB1417	1
AB1410	1	AB1418	0	AB1408	1	AB1417	1	AB1424	1	AB1422	1	AB1425	1	AB1423	1	AB1429	1	AB1427	1	AB1419	1	AB1421	1	AB1418	1
AB1411	1	AB1419	0	AB1409	1	AB1418	0	AB1425	1	AB1423	1	AB1426	1	AB1424	1	AB1430	1	AB1428	1	AB1420	1	AB1422	1	AB1419	1
AB1412	1	AB1420	0	AB1410	1	AB1419	0	AB1426	0	AB1424	1	AB1427	1	AB1425	1	AB1431	1	AB1429	1	AB1421	1	AB1423	1	AB1420	1
AB1413	1	AB1421	1	AB1411	1	AB1420	0	AB1427	1	AB1425	1	AB1428	1	AB1426	1	AB1432	1	AB1430	1	AB1422	1	AB1424	1	AB1421	1
AB1414	1	AB1422	1	AB1412	1	AB1421	1	AB1428	1	AB1426	0	AB1429	1	AB1427	1	AB1433	1	AB1431	1	AB1423	1	AB1425	1	AB1422	1
AB1415	1	AB1423	1	AB1413	1	AB1422	1	AB1429	1	AB1427	1	AB1430	1	AB1428	1	AB1434	1	AB1432	1	AB1424	1	AB1426	1	AB1423	1
AB1416	1	AB1424	1	AB1414	1	AB1423	1	AB1430	1	AB1428	1	AB1431	1	AB1429	1	AB1435	1	AB1433	1	AB1425	1	AB1427	1	AB1424	1
AB1417	1	AB1425	1	AB1415	1	AB1424	1	AB1431	1	AB1429	1	AB1432	1	AB1430	1	AB1436	0	AB1434	1	AB1426	1	AB1428	1	AB1425	1
AB1418	0	AB1426	0	AB1416	1	AB1425	1	AB1432	1	AB1430	1	AB1433	1	AB1431	1	AB1437	0	AB1435	1	AB1427	1	AB1429	1	AB1426	0
AB1419	0	AB1427	1	AB1417	1	AB1426	1	AB1433	1	AB1431	1	AB1434	1	AB1432	1	AB1438	1	AB1436	0	AB1428	1	AB1430	1	AB1427	1
AB1420	0	AB1428	1	AB1418	1	AB1427	1	AB1434	1	AB1432	1	AB1435	1	AB1433	1	AB1439	1	AB1437	0	AB1429	1	AB1431	1	AB1428	1
AB1421	1	AB1429	1	AB1419	1	AB1428	1	AB1435	1	AB1433	1	AB1436	0	AB1434	1	AB1440	1	AB1438	1	AB1430	1	AB1432	1	AB1429	1
AB1422	1	AB1430	1	AB1420	1	AB1429	1	AB1436	0	AB1434	1	AB1437	1	AB1435	1	AB1441	1	AB1439	1	AB1431	1	AB1433	1	AB1430	1
AB1423	1	AB1431	1	AB1421	1	AB1430	1	AB1437	0	AB1435	1	AB1438	1	AB1436	1	AB1442	1	AB1440	1	AB1432	1	AB1434	1	AB1431	1
AB1424	1	AB1432	1	AB1422	1	AB1431	1	AB1438	1	AB1436	1	AB1439	1	AB1437	1	AB1443	1	AB1441	1	AB1433	1	AB1435	1	AB1432	1
AB1425	1	AB1433	1	AB1423	1	AB1432	1	AB1439	1	AB1437	1	AB1440	1	AB1438	1	AB1444	1	AB1442	1	AB1434	1	AB1436	1	AB1433	1
AB1426	1	AB1434	1	AB1424	1	AB1433	1	AB1440	1	AB1438	1	AB1441	1	AB1439	1	AB1445	1	AB1443	1	AB1435	1	AB1437	1	AB1434	1
AB1427	1	AB1435	1	AB1425	1	AB1434	1	AB1441	1	AB1439	1	AB1442	1	AB1440	1	AB1446	1	AB1444	1	AB1436	1	AB1438	1	AB1435	1
AB1428	1	AB1436	0	AB1426	1	AB1435	1	AB1442	1	AB1440	1	AB1443	1	AB1441	1	AB1447	1	AB1445	1	AB1437	1	AB1439	1	AB1436	0
AB1429	1	AB1437	0	AB1427	1	AB1436	0	AB1443	1	AB1441	1	AB1444	1	AB1442	1	AB1449	1	AB1446	1	AB1438	1	AB1440	1	AB1437	1
AB1430	1	AB1438	1	AB1428	1	AB1437	0	AB1444	1	AB1442	1	AB1445	1	AB1443	1	AB1450	1	AB1447	1	AB1439	1	AB1441	1	AB1438	1
AB1431	1	AB1439	1	AB1429	1	AB1438	1	AB1445	1	AB1443	1	AB1446	1	AB1444	1	AB1451	1	AB1449	1	AB1440	1	AB1442	1	AB1439	1
AB1432	1	AB1440	1	AB1430	1	AB1439	1	AB1446	1	AB1444	1	AB1447	1	AB1445	1	AB1452	1	AB1450	1	AB1441	1	AB1443	1	AB1440	1
AB1433	1	AB1441	1	AB1431	1	AB1440	1	AB1447	1	AB1445	1	AB1448	1	AB1446	1	AB1453	1	AB1451	1	AB1442	1	AB1444	1	AB1441	1
AB1434	1	AB1442	1	AB1432	1	AB1441	1	AB1448	1	AB1446	1	AB1449	1	AB1447	1	AB1454	1	AB1452	1	AB1443	1	AB1445	1	AB1442	1
AB1435	1	AB1443	1	AB1433	1	AB1442	1	AB1449	1	AB1447	1	AB1450	1	AB1448	1	AB1455	1	AB1453	1	AB1444	1	AB1446	1	AB1443	1
AB1436	0	AB1444	1	AB1434	1	AB1443	1	AB1450	1	AB1448	1	AB1451	1	AB1449	1	AB1456	1	AB1454	1	AB1445	1	AB1447	1	AB1444	1
AB1437	0	AB1445	1	AB1435	1	AB1444	1	AB1451	1	AB1449	1	AB1452	1	AB1450	1	AB1457	1	AB1455	1	AB1446	1	AB1448	1	AB1445	1
AB1438	1	AB1446	1	AB1436	1	AB1445	1	AB1452	1	AB1450	1	AB1453	1	AB1451	1	AB1458	1	AB1456	1	AB1447	1	AB1449	1	AB1446	1
AB1439	1	AB1447	1	AB1437	1	AB1446	1	AB1453	1	AB1451	1	AB1454	1	AB1452	1	AB1459	1	AB1457	1	AB1448	1	AB1450	1	AB1447	1
AB1440	1	AB1448	1	AB1438	1	AB1447	1	AB1454	1	AB1452	1	AB1455	1	AB1453	1	AB1461	1	AB1458	1	AB1449	1	AB1451	1	AB1449	1
AB1441	1	AB1449	1	AB1439	1	AB1448	1	AB1455	1	AB1453	1	AB1456	1	AB1454	1	AB1462	0	AB1459	1	AB1450	1	AB1452	1	AB1450	1
AB1442	1	AB1450	1	AB1440	1	AB1449	1	AB1456	1	AB1454	1	AB1457	1	AB1455	1	AB1463	1	AB1461	1	AB1451	1	AB1453	1	AB1451	1
AB1443	1	AB1451	1	AB1441	1	AB1450	1	AB1457	1	AB1455	1	AB1458	1	AB1456	1	AB1464	1	AB1462	1	AB1452	1	AB1454	1	AB1452	1
AB1444	1	AB1452	1	AB1442	1	AB1451	1	AB1458	1	AB1456	1	AB1459	1	AB1457	1	AB1465	1	AB1463	1	AB1453	1	AB1455	1	AB1453	1
AB1445	1	AB1453	1	AB1443	1	AB1452	1	AB1459	1	AB1457	1	AB1461	1	AB1458	1	AB1466	1	AB1464	1	AB1454	1	AB1456	1	AB1454	1
AB1446	1	AB1454	1	AB1444	1	AB1453	1	AB1461	1	AB1458	1	AB1462	0	AB1459	1	AB1467	1	AB1465	1	AB1455	1	AB1457	1	AB1455	1
AB1447	1	AB1455	1	AB1445	1	AB1454	1	AB1462	0	AB1459	1	AB1463	1	AB1461	1	AB1468	1	AB1466	1	AB1456	1	AB1458	1	AB1456	1
AB1448	1	AB1456	1	AB1446	1	AB1455	1	AB1463	1	AB1461	0	AB1464	1	AB1462	1	AB1469	1	AB1467	1	AB1457	1	AB1459	1	AB1457	1
AB1449	1	AB1457	1	AB1447	1	AB1456	1	AB1464	1	AB1462	0	AB1465	1	AB1463	1	AB1470	1	AB1468	1	AB1458	1	AB1460	1	AB1458	1
AB1450	1	AB1458	1	AB1448	1	AB1457	1	AB1465	1	AB1463	1	AB1466	1	AB1464	1	AB1471	1	AB1469	1	AB1459	1	AB1461	1	AB1459	1
AB1451	1	AB1459	1	AB1449	1	AB1458	1	AB1466	1	AB1464	1	AB1467	1	AB1465	1	AB1473	0	AB1470	1	AB1461	1	AB1462	1	AB1460	1
AB1452	1	AB1461	1	AB1450	1	AB1459	1	AB1467	1	AB1465	1	AB1468	1	AB1466	1	AB1474	1	AB1471	1	AB1462	0	AB1463	1	AB1461	1
AB1453	1	AB1462	0	AB1451	1	AB1461	0	AB1468	1	AB1466	1	AB1469	1	AB1467	1	AB1475	0	AB1473	0	AB1463	1	AB1464	1	AB1462	1
AB1454	1	AB1463	1	AB1452	1	AB1462	0	AB1469	1	AB1467	1	AB1470	1	AB1468	1	AB1476	1	AB1474	1	AB1464	1	AB1465	1	AB1463	1
AB1455	1	AB1464	1	AB1453	1	AB1463	1	AB1470	1	AB1468	1	AB1471	1	AB1469	1	AB1477	1	AB1475	0	AB1465	1	AB1466	1	AB1464	1
AB1456	1	AB1465	1	AB1454	1	AB1464	1	AB1471	1	AB1469	1	AB1473	0	AB1470	1	AB1478	1	AB1476	1	AB1466	1	AB1467	1	AB1465	1
AB1457	1	AB1466	1	AB1455	1	AB1465	1	AB1473	1	AB1470	1	AB1474	1	AB1471	1	AB1480	1	AB1477	1	AB1467	1	AB1468	1	AB1466	1
AB1458	1	AB1467	1	AB1456	1	AB1466	1	AB1474	1	AB1471	1	AB1475	0	AB1473	1	AB1481	1	AB1478	1	AB1468	1	AB1469	1	AB1467	1
AB1459	1	AB1468	1	AB1457	1	AB1467	1	AB1475	0	AB1473	1	AB1476	1	AB1474	1	AB1482	1	AB1480	1	AB1469	1	AB1470	1	AB1468	1
AB1461	1	AB1469	1	AB1458	1	AB1468	1	AB1476	1	AB1474	1	AB1477	1	AB1475	1	AB1483	1	AB1481	1	AB1470	1	AB1471	1	AB1469	1
AB1462	0	AB1470	1	AB1459	1	AB1469	1	AB1477	1	AB1475	0	AB1478	1	AB1476	1	AB1485	1	AB1482	1	AB1471	1	AB1473	1	AB1470	1
AB1463	1	AB1471	1	AB1460	1	AB1470	1	AB1478	1	AB1476	1	AB1480	1	AB1477	1	AB1486	1	AB1483	1	AB1473	0	AB1474	1	AB1471	1
AB1464	1	AB1473	0	AB1461	1	AB1471	1	AB1480	1	AB1477	1	AB1481	1	AB1478	1	AB1487	1	AB1485	1	AB1474	1	AB1475	0	AB1473	0
AB1465	0	AB1474	1	AB1462	1	AB1473	0	AB1481	1	AB1478	1	AB1482	1	AB1480	1	AB1488	0	AB1486	1	AB1475	0	AB1476	1	AB1474	1
AB1466	1	AB1475	0	AB1463	1	AB1474	1	AB1482	1	AB1480	1	AB1483	1	AB1481	1	AB1489	0	AB1487	1	AB1476	1	AB1477	1	AB1475	0
AB1467	1	AB1476	1	AB1464	1	AB1475	0	AB1483	1	AB1481	1	AB1485	1	AB1482	1	AB1490	0	AB1488	0	AB1477	1	AB1478	1	AB1476	1
AB1468	1	AB1477	1	AB1465	1	AB1476	1	AB1485	1	AB1482	1	AB1486	1	AB1483	1	AB1492	1	AB1489	0	AB1478	1	AB1480	1	AB1477	1
AB1469	1	AB1478	1	AB1466	1	AB1477	1	AB1486	1	AB1483	1	AB1487	1	AB1485	1	AB1493	0	AB1490	0	AB1480	1	AB1481	1	AB1478	1
AB1470	1	AB1480	1	AB1467	1	AB1478	1	AB1487	1	AB1485	1	AB1488	0	AB1486	1	AB1494	1	AB1492	1	AB1481	1	AB1482	1	AB1480	1
AB1471	1	AB1481	1	AB1468	1	AB1480	1	AB1488	1	AB1486	1	AB1489	0	AB1487	1	AB1495	1	AB1493	0	AB1482	1	AB1483	1	AB1481	1
AB1473	0	AB1482	1	AB1469	1	AB1481	1	AB1489	1	AB1487	1	AB1490	0	AB1488	1	AB1496	1	AB1494	1	AB1483	1	AB1484	1	AB1482	1
AB1474	1	AB1483	1	AB1470	1	AB1482	1	AB1490	0	AB1488	0	AB1492	1	AB1489	1	AB1497	1	AB1495	1	AB1484	1	AB1485	1	AB1483	1
AB1475	0	AB1485	1	AB1471	1	AB1483	1	AB1492	1	AB1489	0	AB1493	1	AB1490	1	AB1498	1	AB1496	1	AB1485	1	AB1486	1	AB1484	1
AB1476	1	AB1486	1	AB1473	1	AB1485	1	AB1493	1	AB1490	0	AB1494	1	AB1492	1	AB1499	1	AB1497	1	AB1486	1	AB1487	1	AB1485	1
AB1477	1	AB1487	1	AB1474	1	AB1486	0	AB1494	1	AB1492	0	AB1495	1	AB1493	1	AB1500	1	AB1498	1	AB1487	1	AB1488	0	AB1486	1
AB1478	1	AB1488	0	AB1475	1	AB1487	1	AB1495	1	AB1493	1	AB1496	0	AB1494	1	AB1501	1	AB1499	1	AB1488	0	AB1489	1	AB1487	1
AB1479	1	AB1489	0	AB1476	1	AB1488	0	AB1496	1	AB1494	1	AB1497	1	AB1495	1	AB1502	1	AB1500	1	AB1489	0	AB1490	1	AB1488	0
AB1480	1	AB1490	0	AB1477	1	AB1489	0	AB1497	1	AB1495	1	AB1498	1	AB1496	1	AB1503	1	AB1501	1	AB1490	0	AB1492	1	AB1489	0
AB1481	1	AB1492	0	AB1478	1	AB1490	0	AB1498	1	AB1496	1	AB1499	1	AB1497	1	AB1504	1	AB1502	1	AB1492	0	AB1493	1	AB1490	0
AB1482	1	AB1493	1	AB1479	1	AB1492	0	AB1499	1	AB1497	1	AB1500	1	AB1498	1	AB1505	1	AB1503	1	AB1493	1	AB1494	1	AB1492	1
AB1483	1	AB1494	1	AB1480	1	AB1493	1	AB1500	1	AB1498	1	AB1501	1	AB1499	1	AB1506	1	AB1504	1	AB1494	1	AB1495	1	AB1493	1
AB1484	1	AB1495	1	AB1481	1	AB1494	1	AB1501	1	AB1499	1	AB1502	1	AB1500	1	AB1507	1	AB1505	1	AB1495	1	AB1496	1	AB1494	1
AB1485	1	AB1496	1	AB1482	1	AB1495	1	AB1502	1	AB1500	1	AB1503	1	AB1501	1	AB1508	1	AB1506	1	AB1496	1	AB1497	1	AB1495	1
AB1486	1	AB1497	1	AB1483	1	AB1496	1	AB1503	1	AB1501	1	AB1504	1	AB1502	1	AB1509	1	AB1507	1	AB1497	1	AB1498	1	AB1496	1
AB1487	1	AB1498	1	AB1484	1	AB1497	1	AB1504	1	AB1502	1	AB1505	1	AB1503	1	AB1510	1	AB1508	1	AB1498	1	AB1499	1	AB1497	1
AB1488	0	AB1499	1	AB1485	1	AB1498	1	AB1505	1	AB1503	1	AB1506	1	AB1504	1	AB1511	1	AB1509	1	AB1499	1	AB1500	1	AB1498	1
AB1489	0	AB1500	1	AB1486	1	AB1499	1	AB1506	1	AB1504	1	AB1507	1	AB1505	1	AB1512	1	AB1510	1	AB1500	1	AB1501	1	AB1499	1
AB1490	0	AB1501	1	AB1487	1	AB1500	1	AB1507	1	AB1505	1	AB1508	1	AB1506	1	AB1513	1	AB1511	1	AB1501	1	AB1502	1	AB1500	1
AB1492	0	AB1502	1	AB1488	1	AB1501	1	AB1508	1	AB1506	1	AB1509	1	AB1507	1	AB1514	1	AB1512	1	AB1502	1	AB1503	1	AB1501	1
AB1493	1	AB1503	1	AB1489	1	AB1502	1	AB1509	1	AB1507	1	AB1510	1	AB1508	1	AB1515	1	AB1513	1	AB1503	1	AB1504	1	AB1502	1
AB1494	1	AB1504	1	AB1490	1	AB1503	1	AB1510	1	AB1508	1	AB1511	1	AB1509	1	AB1516	1	AB1514	1	AB1504	1	AB1505	1	AB1503	1
AB1495	1	AB1505	1	AB1492	1	AB1504	1	AB1511	1	AB1509	1	AB1512	1	AB1510	1	AB1517	1	AB1515	1	AB1505	1	AB1506	1	AB1504	1
AB1496	1	AB1506	1	AB1493	1	AB1505	1	AB1512	1	AB1510	1	AB1513	1	AB1511	1	AB1518	1	AB1516	1	AB1506	1	AB1507	1	AB1505	1
AB1497	1	AB1507	1	AB1494	1	AB1506	1	AB1513	1	AB1511	1	AB1514	1	AB1512	1	AB1519	1	AB1517	1	AB1507	1	AB1508	1	AB1506	1
AB1498	1	AB1508	1	AB1495	1	AB1507	1	AB1514	1	AB1512	1	AB1515	1	AB1513	1	AB1520	1	AB1518	1	AB1508	1	AB1509	1	AB1507	1
AB1499	1	AB1509	1	AB1496	1	AB1508	1	AB1515	1	AB1513	1	AB1516	1	AB1514	1	AB1521	1	AB1519	1	AB1509	1	AB1510	1	AB1508	1
AB1500	1	AB1510	1	AB1497	1	AB1509	1	AB1516	1	AB1514	1	AB1517	1	AB1515	1	AB1522	1	AB1520	1	AB1510	1	AB1511	1	AB1509	1
AB1501	1	AB1511	1	AB1498	1	AB1510	1	AB1517	1	AB1515	1	AB1518	1	AB1516	1	AB1523	1	AB1521	1	AB1511	1	AB1512	1	AB1510	1
AB1502	1	AB1512	1	AB1499	1	AB1511	1	AB1518	1	AB1516	1	AB1519	1	AB1517	1	AB1524	0	AB1522	1	AB1512	1	AB1513	1	AB1511	1
AB1503	1	AB1513	1	AB1500	1	AB1512	1	AB1519	1	AB1517	1	AB1520	1	AB1518	1	AB1525	0	AB1523	1	AB1513	1	AB1514	1	AB1512	1
AB1504	1	AB1514	1	AB1501	1	AB1513	1	AB1520	1	AB1518	1	AB1521	1	AB1519	1	AB1526	0	AB1524	0	AB1514	1	AB1515	1	AB1513	1
AB1505	1	AB1515	1	AB1502	1	AB1514	1	AB1521	1	AB1519	1	AB1522	1	AB1520	1	AB1527	0	AB1525	0	AB1515	1	AB1516	1	AB1514	1
AB1506	1	AB1516	1	AB1503	1	AB1515	1	AB1522	1	AB1520	1	AB1523	1	AB1521	1	AB1528	0	AB1526	0	AB1516	1	AB1517	1	AB1515	1
AB1507	1	AB1517	1	AB1504	1	AB1516	1	AB1523	1	AB1521	1	AB1524	0	AB1522	1	AB1529	0	AB1527	0	AB1517	1	AB1518	1	AB1516	1
AB1508	1	AB1518	1	AB1505	1	AB1517	1	AB1524	0	AB1522	1	AB1525	0	AB1523	1	AB1530	0	AB1528	0	AB1518	1	AB1519	1	AB1517	1
AB1509	1	AB1519	1	AB1506	1	AB1518	1	AB1525	0	AB1523	1	AB1526	0	AB1524	1	AB1531	1	AB1529	0	AB1519	1	AB1520	1	AB1518	1
AB1510	1	AB1520	1	AB1507	1	AB1519	1	AB1526	0	AB1524	0	AB1527	0	AB1525	1	AB1533	1	AB1530	0	AB1520	1	AB1521	1	AB1519	1
AB1511	1	AB1521	1	AB1508	1	AB1520	1	AB1527	0	AB1525	0	AB1528	1	AB1526	1	AB1534	1	AB1531	1	AB1521	1	AB1522	1	AB1520	1
AB1512	1	AB1522	1	AB1509	1	AB1521	1	AB1528	0	AB1526	0	AB1529	0	AB1527	1	AB1535	1	AB1533	1	AB1522	1	AB1523	1	AB1521	1
AB1513	1	AB1523	1	AB1510	1	AB1522	1	AB1529	0	AB1527	0	AB1530	0	AB1528	1	AB1536	1	AB1534	1	AB1523	1	AB1524	1	AB1522	1
AB1514	1	AB1524	0	AB1511	1	AB1523	1	AB1530	0	AB1528	0	AB1531	1	AB1529	1	AB1537	1	AB1535	1	AB1524	0	AB1525	0	AB1523	1
AB1515	1	AB1525	0	AB1512	1	AB1524	0	AB1531	1	AB1529	0	AB1532	1	AB1530	1	AB1538	1	AB1536	1	AB1525	0	AB1526	0	AB1524	0
AB1516	1	AB1526	0	AB1513	1	AB1525	0	AB1533	1	AB1530	0	AB1533	1	AB1531	1	AB1539	0	AB1537	1	AB1526	0	AB1527	1	AB1525	0
AB1517	1	AB1527	0	AB1514	1	AB1526	0	AB1534	1	AB1531	1	AB1534	1	AB1532	1	AB1540	1	AB1538	0	AB1527	0	AB1528	1	AB1526	0
AB1518	1	AB1528	0	AB1515	1	AB1527	0	AB1535	1	AB1533	1	AB1535	1	AB1533	1	AB1541	1	AB1539	0	AB1528	0	AB1529	1	AB1527	0
AB1519	1	AB1529	0	AB1516	1	AB1528	0	AB1536	1	AB1534	1	AB1536	1	AB1534	1	AB1542	1	AB1540	1	AB1529	0	AB1530	1	AB1528	0
AB1520	1	AB1530	0	AB1517	1	AB1529	0	AB1537	1	AB1535	1	AB1537	1	AB1535	1	AB1543	1	AB1541	1	AB1530	0	AB1531	1	AB1529	0
AB1521	1	AB1531	0	AB1518	1	AB1530	0	AB1538	1	AB1536	1	AB1538	1	AB1536	1	AB1544	0	AB1542	1	AB1531	0	AB1533	1	AB1530	0
AB1522	1	AB1532	1	AB1519	1	AB1531	1	AB1539	1	AB1537	1	AB1539	1	AB1537	1	AB1546	1	AB1543	1	AB1532	1	AB1534	1	AB1531	1
AB1523	1	AB1533	1	AB1520	1	AB1532	1	AB1540	1	AB1538	0	AB1540	1	AB1538	1	AB1547	1	AB1546	1	AB1533	1	AB1535	1	AB1532	0
AB1524	1	AB1534	1	AB1521	1	AB1533	1	AB1541	1	AB1539	0	AB1541	1	AB1539	1	AB1548	1	AB1547	1	AB1534	1	AB1536	1	AB1533	1
AB1525	1	AB1535	1	AB1522	1	AB1534	1	AB1542	1	AB1540	1	AB1542	1	AB1540	1	AB1549	1	AB1548	1	AB1535	1	AB1537	1	AB1534	1
AB1526	1	AB1536	1	AB1523	1	AB1535	1	AB1543	1	AB1541	1	AB1543	1	AB1541	1	AB1550	1	AB1549	1	AB1536	1	AB1538	1	AB1535	1
AB1527	1	AB1537	1	AB1524	1	AB1536	1	AB1544	1	AB1542	1	AB1544	1	AB1542	1	AB1551	1	AB1550	1	AB1537	1	AB1539	1	AB1536	1
AB1528	1	AB1538	0	AB1525	1	AB1537	1	AB1545	1	AB1543	1	AB1545	1	AB1543	1	AB1552	1	AB1551	1	AB1538	1	AB1540	1	AB1537	1
AB1529	1	AB1539	0	AB1526	1	AB1538	0	AB1546	1	AB1544	1	AB1546	1	AB1544	1	AB1553	0	AB1552	1	AB1539	0	AB1541	1	AB1538	0
AB1530	1	AB1540	1	AB1527	1	AB1539	0	AB1547	1	AB1545	1	AB1547	1	AB1545	1	AB1555	1	AB1553	0	AB1540	1	AB1542	1	AB1539	0
AB1531	1	AB1541	1	AB1528	1	AB1540	1	AB1548	1	AB1546	1	AB1548	1	AB1546	1	AB1557	1	AB1555	1	AB1541	1	AB1543	1	AB1540	1
AB1532	1	AB1542	1	AB1529	1	AB1541	1	AB1549	1	AB1547	1	AB1549	1	AB1547	1	AB1558	1	AB1557	1	AB1542	1	AB1544	1	AB1541	1
AB1533	1	AB1543	1	AB1530	1	AB1542	1	AB1550	1	AB1548	1	AB1550	1	AB1548	1	AB1559	1	AB1558	1	AB1543	1	AB1545	1	AB1542	1
AB1534	1	AB1544	1	AB1531	1	AB1543	1	AB1551	1	AB1549	1	AB1551	1	AB1549	1	AB1560	1	AB1559	1	AB1544	1	AB1546	1	AB1543	1
AB1535	1	AB1545	1	AB1532	1	AB1544	1	AB1552	1	AB1550	1	AB1552	1	AB1550	1	AB1561	1	AB1560	1	AB1545	1	AB1547	1	AB1544	1
AB1536	1	AB1546	1	AB1533	1	AB1545	1	AB1553	1	AB1551	1	AB1553	1	AB1551	1	AB1562	1	AB1561	1	AB1546	1	AB1548	1	AB1546	1
AB1537	1	AB1547	1	AB1534	1	AB1546	1	AB1555	1	AB1552	1	AB1555	1	AB1552	1	AB1563	1	AB1562	1	AB1547	1	AB1549	1	AB1547	1
AB1538	0	AB1548	1	AB1535	1	AB1547	1	AB1557	1	AB1553	0	AB1557	1	AB1553	1	AB1564	1	AB1563	1	AB1548	1	AB1550	1	AB1548	1
AB1539	0	AB1549	1	AB1536	1	AB1548	1	AB1558	1	AB1555	1	AB1558	1	AB1555	1	AB1565	1	AB1564	1	AB1549	1	AB1551	1	AB1549	1
AB1540	1	AB1550	1	AB1537	1	AB1549	1	AB1559	1	AB1557	1	AB1559	1	AB1557	1	AB1566	1	AB1565	1	AB1550	1	AB1552	1	AB1550	1
AB1541	1	AB1551	1	AB1538	1	AB1550	1	AB1560	1	AB1558	1	AB1560	1	AB1558	1	AB1567	1	AB1566	1	AB1551	1	AB1553	1	AB1551	1
AB1542	1	AB1552	1	AB1539	1	AB1551	1	AB1561	1	AB1559	1	AB1561	1	AB1559	1	AB1568	0	AB1567	1	AB1552	1	AB1555	1	AB1552	1
AB1543	1	AB1553	0	AB1540	1	AB1552	1	AB1562	1	AB1560	1	AB1562	1	AB1560	1	AB1569	0	AB1568	0	AB1553	0	AB1557	1	AB1553	1
AB1544	1	AB1555	1	AB1541	1	AB1553	0	AB1563	1	AB1561	1	AB1563	1	AB1561	1	AB1570	1	AB1569	0	AB1555	1	AB1558	1	AB1555	1
AB1545	1	AB1557	1	AB1542	1	AB1555	1	AB1564	1	AB1562	1	AB1564	1	AB1562	1	AB1572	1	AB1570	1	AB1557	1	AB1559	1	AB1557	1
AB1546	1	AB1558	1	AB1543	1	AB1557	1	AB1565	1	AB1563	1	AB1565	1	AB1563	1	AB1573	1	AB1572	1	AB1558	1	AB1560	1	AB1558	1
AB1547	1	AB1559	1	AB1544	1	AB1558	1	AB1566	1	AB1564	1	AB1566	1	AB1564	1	AB1574	0	AB1573	1	AB1559	1	AB1561	1	AB1559	1
AB1548	1	AB1560	1	AB1545	1	AB1559	1	AB1567	1	AB1565	1	AB1567	1	AB1565	1	AB1575	0	AB1574	0	AB1560	1	AB1562	1	AB1560	1
AB1549	1	AB1561	1	AB1546	1	AB1560	1	AB1568	1	AB1566	1	AB1568	0	AB1566	1	AB1576	1	AB1575	0	AB1561	1	AB1563	1	AB1561	1
AB1550	1	AB1562	1	AB1547	1	AB1561	1	AB1569	1	AB1567	1	AB1569	0	AB1567	1	AB1577	1	AB1576	1	AB1562	1	AB1564	1	AB1562	1
AB1551	1	AB1563	1	AB1548	1	AB1562	1	AB1570	1	AB1568	1	AB1570	1	AB1568	1	AB1578	1	AB1577	1	AB1563	1	AB1565	1	AB1563	1
AB1552	1	AB1564	1	AB1549	1	AB1563	1	AB1572	1	AB1569	0	AB1572	1	AB1569	1	AB1579	1	AB1578	1	AB1564	1	AB1566	1	AB1564	1
AB1553	1	AB1565	1	AB1550	1	AB1564	1	AB1573	1	AB1570	1	AB1573	0	AB1570	1	AB1580	1	AB1579	0	AB1565	1	AB1567	1	AB1565	1
AB1555	1	AB1566	1	AB1551	1	AB1565	1	AB1574	1	AB1572	1	AB1574	0	AB1572	1	AB1581	0	AB1580	1	AB1566	1	AB1568	1	AB1566	1
AB1557	1	AB1567	1	AB1552	1	AB1566	1	AB1575	1	AB1573	0	AB1575	0	AB1573	1	AB1582	0	AB1581	0	AB1567	1	AB1569	1	AB1567	1
AB1558	1	AB1568	0	AB1553	1	AB1567	1	AB1576	1	AB1574	0	AB1576	1	AB1574	1	AB1583	0	AB1582	0	AB1568	0	AB1570	1	AB1568	0
AB1559	1	AB1569	1	AB1555	1	AB1568	1	AB1577	1	AB1575	0	AB1577	1	AB1575	1	AB1584	0	AB1583	1	AB1569	0	AB1572	1	AB1569	0
AB1560	1	AB1570	1	AB1557	1	AB1569	0	AB1578	1	AB1576	0	AB1578	1	AB1576	1	AB1585	1	AB1584	0	AB1570	1	AB1573	0	AB1570	1
AB1561	1	AB1572	1	AB1558	1	AB1570	1	AB1579	1	AB1577	0	AB1579	1	AB1577	1	AB1586	1	AB1585	1	AB1572	1	AB1574	1	AB1572	1
AB1562	1	AB1573	1	AB1559	1	AB1572	1	AB1580	1	AB1578	1	AB1580	1	AB1578	1	AB1587	1	AB1586	1	AB1573	1	AB1575	1	AB1573	1
AB1563	1	AB1574	1	AB1560	1	AB1573	0	AB1581	1	AB1579	1	AB1581	1	AB1579	1	AB1588	1	AB1587	1	AB1574	0	AB1576	1	AB1574	0
AB1564	1	AB1575	0	AB1561	1	AB1574	0	AB1582	1	AB1580	1	AB1582	1	AB1580	1	AB1589	1	AB1588	1	AB1575	0	AB1577	1	AB1575	0
AB1565	1	AB1576	1	AB1562	1	AB1575	0	AB1583	1	AB1581	0	AB1583	1	AB1581	1	AB1590	1	AB1589	1	AB1576	1	AB1578	1	AB1576	1
AB1566	1	AB1577	1	AB1563	1	AB1576	0	AB1584	0	AB1582	0	AB1584	0	AB1582	1	AB1591	0	AB1590	1	AB1577	1	AB1579	1	AB1577	1
AB1567	1	AB1578	1	AB1564	1	AB1577	0	AB1585	1	AB1583	0	AB1585	1	AB1583	1	AB1592	0	AB1591	0	AB1578	1	AB1580	1	AB1578	1
AB1568	0	AB1579	1	AB1565	1	AB1578	1	AB1586	1	AB1584	0	AB1586	1	AB1584	1	AB1593	0	AB1592	0	AB1579	1	AB1581	1	AB1579	1
AB1569	0	AB1580	1	AB1566	1	AB1579	1	AB1587	1	AB1585	1	AB1587	1	AB1585	1	AB1594	1	AB1593	0	AB1580	1	AB1582	1	AB1580	1
AB1570	1	AB1581	0	AB1567	1	AB1580	1	AB1588	1	AB1586	1	AB1588	1	AB1586	1	AB1595	1	AB1594	1	AB1581	0	AB1583	1	AB1581	0
AB1572	1	AB1582	0	AB1568	1	AB1581	0	AB1589	1	AB1587	1	AB1589	1	AB1587	1	AB1596	1	AB1595	1	AB1582	0	AB1584	0	AB1582	0
AB1573	1	AB1583	1	AB1569	1	AB1582	0	AB1590	1	AB1588	1	AB1590	1	AB1588	1	AB1597	1	AB1596	1	AB1583	0	AB1585	1	AB1583	0
AB1574	1	AB1584	0	AB1570	1	AB1583	0	AB1591	1	AB1589	1	AB1591	1	AB1589	1	AB1598	1	AB1597	1	AB1584	0	AB1586	1	AB1584	0
AB1575	0	AB1585	1	AB1572	1	AB1584	0	AB1592	1	AB1590	1	AB1592	1	AB1590	1	AB1599	1	AB1598	1	AB1585	1	AB1587	1	AB1585	1
AB1576	1	AB1586	1	AB1573	1	AB1585	1	AB1593	1	AB1591	0	AB1593	1	AB1591	1	AB1600	1	AB1599	1	AB1586	1	AB1588	1	AB1586	1
AB1577	1	AB1587	1	AB1574	1	AB1586	1	AB1594	1	AB1592	0	AB1594	1	AB1592	1	AB1601	1	AB1600	1	AB1587	1	AB1589	1	AB1587	1
AB1578	1	AB1588	1	AB1575	1	AB1587	1	AB1595	1	AB1593	0	AB1595	1	AB1593	0	AB1602	1	AB1601	1	AB1588	1	AB1590	1	AB1588	1
AB1579	1	AB1589	1	AB1576	1	AB1588	1	AB1596	1	AB1594	1	AB1596	1	AB1594	1	AB1603	1	AB1602	1	AB1589	1	AB1591	1	AB1589	1
AB1580	1	AB1590	1	AB1577	1	AB1589	1	AB1597	1	AB1595	1	AB1597	1	AB1595	1	AB1605	1	AB1603	1	AB1590	1	AB1592	1	AB1590	1
AB1581	1	AB1591	0	AB1578	1	AB1590	1	AB1598	1	AB1596	1	AB1598	1	AB1596	1	AB1606	1	AB1605	1	AB1591	0	AB1593	1	AB1591	1
AB1582	1	AB1592	0	AB1579	1	AB1591	0	AB1599	1	AB1597	1	AB1599	1	AB1597	1	AB1607	1	AB1606	1	AB1592	0	AB1594	1	AB1592	1
AB1583	0	AB1593	0	AB1580	1	AB1592	0	AB1600	1	AB1598	1	AB1600	1	AB1598	1	AB1608	1	AB1607	1	AB1593	0	AB1595	1	AB1593	1
AB1584	0	AB1594	1	AB1581	1	AB1593	0	AB1601	1	AB1599	1	AB1601	1	AB1599	1	AB1609	1	AB1608	1	AB1594	1	AB1596	1	AB1594	1
AB1585	1	AB1595	1	AB1582	1	AB1594	1	AB1602	1	AB1600	1	AB1602	1	AB1600	1	AB1610	1	AB1609	1	AB1595	1	AB1597	1	AB1595	1
AB1586	1	AB1596	1	AB1583	1	AB1595	1	AB1603	1	AB1601	1	AB1603	1	AB1601	1	AB1611	1	AB1610	1	AB1596	1	AB1598	1	AB1596	1
AB1587	1	AB1597	1	AB1584	1	AB1596	1	AB1605	1	AB1602	1	AB1605	1	AB1602	1	AB1612	1	AB1611	1	AB1597	1	AB1599	1	AB1597	1
AB1588	1	AB1598	1	AB1585	1	AB1597	1	AB1606	1	AB1603	1	AB1606	1	AB1603	1	AB1613	1	AB1612	1	AB1598	1	AB1600	1	AB1598	1
AB1589	1	AB1599	1	AB1586	1	AB1598	1	AB1607	1	AB1605	1	AB1607	1	AB1605	1	AB1614	0	AB1613	1	AB1599	1	AB1601	1	AB1599	1
AB1590	1	AB1600	1	AB1587	1	AB1599	1	AB1608	1	AB1606	1	AB1608	1	AB1606	1	AB1615	1	AB1614	0	AB1600	1	AB1602	1	AB1600	1
AB1591	0	AB1601	1	AB1588	1	AB1600	1	AB1609	1	AB1607	1	AB1609	1	AB1607	1	AB1616	1	AB1615	1	AB1601	1	AB1603	1	AB1601	1
AB1592	0	AB1602	1	AB1589	1	AB1601	1	AB1610	1	AB1608	1	AB1610	1	AB1608	1	AB1617	1	AB1616	1	AB1602	1	AB1605	1	AB1602	1
AB1593	0	AB1603	1	AB1590	1	AB1602	1	AB1611	1	AB1609	1	AB1611	1	AB1609	1	AB1618	1	AB1617	1	AB1603	1	AB1606	1	AB1603	1
AB1594	1	AB1605	1	AB1591	1	AB1603	1	AB1612	1	AB1610	1	AB1612	1	AB1610	1	AB1619	1	AB1618	1	AB1605	1	AB1607	1	AB1605	1
AB1595	1	AB1606	1	AB1592	1	AB1605	1	AB1613	1	AB1611	1	AB1613	1	AB1611	1	AB1620	1	AB1619	1	AB1606	1	AB1608	1	AB1606	1
AB1596	1	AB1607	1	AB1593	1	AB1606	1	AB1614	1	AB1612	1	AB1614	0	AB1612	1	AB1621	1	AB1620	1	AB1607	1	AB1609	1	AB1607	1
AB1597	1	AB1608	1	AB1594	1	AB1607	1	AB1615	1	AB1613	1	AB1615	1	AB1613	1	AB1622	1	AB1621	1	AB1608	1	AB1610	1	AB1608	1
AB1598	1	AB1609	1	AB1595	1	AB1608	1	AB1616	1	AB1614	0	AB1616	1	AB1614	1	AB1623	1	AB1622	1	AB1609	1	AB1611	1	AB1609	1
AB1599	1	AB1610	1	AB1596	1	AB1609	1	AB1617	1	AB1615	1	AB1617	1	AB1615	1	AB1624	1	AB1623	1	AB1610	1	AB1612	1	AB1610	1
AB1600	1	AB1611	1	AB1597	1	AB1610	1	AB1618	1	AB1616	1	AB1618	1	AB1616	1	AB1626	1	AB1624	1	AB1611	1	AB1613	1	AB1611	1
AB1601	1	AB1612	1	AB1598	1	AB1611	1	AB1619	1	AB1617	1	AB1619	1	AB1617	1	AB1627	1	AB1626	1	AB1612	1	AB1614	1	AB1612	1
AB1602	1	AB1613	1	AB1599	1	AB1612	1	AB1620	1	AB1618	1	AB1620	1	AB1618	1	AB1628	1	AB1627	1	AB1613	1	AB1615	1	AB1613	1
AB1603	1	AB1614	0	AB1600	1	AB1613	1	AB1621	1	AB1619	2	AB1621	1	AB1619	1	AB1629	1	AB1628	1	AB1614	1	AB1616	1	AB1614	1
AB1605	1	AB1615	1	AB1601	1	AB1614	0	AB1622	1	AB1620	1	AB1622	1	AB1620	1	AB1630	1	AB1629	1	AB1615	1	AB1617	1	AB1615	1
AB1606	1	AB1616	1	AB1602	1	AB1615	1	AB1623	1	AB1621	1	AB1623	1	AB1621	1	AB1631	1	AB1630	1	AB1616	1	AB1618	1	AB1616	1
AB1607	1	AB1617	1	AB1603	1	AB1616	1	AB1624	1	AB1622	1	AB1624	1	AB1622	1	AB1632	1	AB1631	1	AB1617	1	AB1619	1	AB1617	1
AB1608	1	AB1618	1	AB1605	1	AB1617	1	AB1625	1	AB1623	1	AB1625	1	AB1623	1	AB1633	1	AB1632	1	AB1618	1	AB1620	1	AB1618	1
AB1609	1	AB1619	1	AB1606	1	AB1618	1	AB1626	1	AB1624	1	AB1626	1	AB1624	1	AB1635	1	AB1633	1	AB1619	1	AB1621	1	AB1619	2
AB1610	1	AB1620	1	AB1607	1	AB1619	1	AB1627	1	AB1625	1	AB1627	1	AB1625	1	AB1636	1	AB1635	1	AB1620	1	AB1622	1	AB1620	1
AB1611	1	AB1621	1	AB1608	1	AB1620	1	AB1628	1	AB1626	1	AB1628	1	AB1626	1	AB1637	1	AB1636	1	AB1621	1	AB1623	1	AB1621	1
AB1612	1	AB1622	1	AB1609	1	AB1621	1	AB1629	1	AB1627	1	AB1629	1	AB1627	1	AB1638	1	AB1637	1	AB1622	1	AB1624	1	AB1622	1
AB1613	1	AB1623	1	AB1610	1	AB1622	1	AB1630	1	AB1628	1	AB1630	1	AB1628	1	AB1639	1	AB1638	1	AB1623	1	AB1626	1	AB1623	1
AB1614	0	AB1624	1	AB1611	1	AB1623	1	AB1631	1	AB1629	1	AB1631	1	AB1629	1	AB1640	1	AB1639	1	AB1624	1	AB1627	1	AB1624	1
AB1615	1	AB1625	1	AB1612	1	AB1624	1	AB1632	1	AB1630	1	AB1632	1	AB1630	1	AB1641	1	AB1640	1	AB1626	1	AB1628	1	AB1625	1
AB1616	1	AB1626	1	AB1613	1	AB1625	1	AB1633	1	AB1631	1	AB1633	1	AB1631	1	AB1642	1	AB1641	1	AB1627	1	AB1629	1	AB1626	1
AB1617	1	AB1627	1	AB1614	1	AB1626	1	AB1635	1	AB1632	1	AB1635	1	AB1632	1	AB1643	1	AB1642	1	AB1628	1	AB1630	1	AB1627	1
AB1618	1	AB1628	1	AB1615	1	AB1627	1	AB1636	1	AB1633	1	AB1636	1	AB1633	1	AB1644	1	AB1643	1	AB1629	1	AB1631	1	AB1628	1
AB1619	1	AB1629	1	AB1616	1	AB1628	1	AB1637	1	AB1635	1	AB1637	1	AB1635	1	AB1645	1	AB1644	1	AB1630	1	AB1632	1	AB1629	1
AB1620	1	AB1630	1	AB1617	1	AB1629	1	AB1638	1	AB1636	1	AB1638	1	AB1636	1	AB1646	1	AB1645	1	AB1631	1	AB1633	1	AB1630	1
AB1621	1	AB1631	1	AB1618	1	AB1630	1	AB1639	1	AB1637	1	AB1639	1	AB1637	1	AB1647	1	AB1646	1	AB1632	1	AB1635	1	AB1631	1
AB1622	1	AB1632	1	AB1619	1	AB1631	1	AB1640	1	AB1638	1	AB1640	1	AB1638	1	AB1648	1	AB1647	1	AB1633	1	AB1636	1	AB1632	1
AB1623	1	AB1633	1	AB1620	1	AB1632	1	AB1641	1	AB1639	1	AB1641	1	AB1639	1	AB1649	1	AB1648	1	AB1635	1	AB1637	1	AB1633	1
AB1624	1	AB1635	1	AB1621	1	AB1633	1	AB1642	1	AB1640	1	AB1642	1	AB1640	1	AB1650	1	AB1649	1	AB1636	1	AB1638	1	AB1635	1
AB1625	1	AB1636	1	AB1622	1	AB1635	1	AB1643	1	AB1641	1	AB1643	1	AB1641	1	AB1651	1	AB1650	1	AB1637	1	AB1639	1	AB1636	1
AB1626	1	AB1637	1	AB1623	1	AB1636	1	AB1644	1	AB1642	1	AB1644	1	AB1642	1	AB1652	1	AB1651	1	AB1638	1	AB1640	1	AB1637	1
AB1627	1	AB1638	1	AB1624	1	AB1637	1	AB1645	1	AB1643	1	AB1645	1	AB1643	1	AB1653	1	AB1652	1	AB1639	1	AB1641	1	AB1638	1
AB1628	1	AB1639	1	AB1625	1	AB1638	1	AB1646	1	AB1644	1	AB1646	1	AB1644	1	AB1654	1	AB1653	1	AB1640	1	AB1642	1	AB1639	1
AB1629	1	AB1640	1	AB1626	1	AB1639	1	AB1647	1	AB1645	1	AB1647	1	AB1645	1	AB1655	0	AB1654	1	AB1641	1	AB1643	1	AB1640	1
AB1630	1	AB1641	1	AB1627	1	AB1640	1	AB1648	1	AB1646	1	AB1648	1	AB1646	1	AB1656	0	AB1655	0	AB1642	1	AB1644	1	AB1641	1
AB1631	1	AB1642	1	AB1628	1	AB1641	1	AB1649	1	AB1647	1	AB1649	1	AB1647	1	AB1657	0	AB1656	0	AB1643	1	AB1645	1	AB1642	1
AB1632	1	AB1643	1	AB1629	1	AB1642	1	AB1650	1	AB1648	1	AB1650	1	AB1648	1	AB1658	0	AB1657	0	AB1644	1	AB1646	1	AB1643	1
AB1633	1	AB1644	1	AB1630	1	AB1643	1	AB1651	1	AB1649	1	AB1651	1	AB1649	1	AB1659	0	AB1658	0	AB1645	1	AB1647	1	AB1644	1
AB1635	1	AB1645	1	AB1631	1	AB1644	1	AB1652	1	AB1650	1	AB1652	1	AB1650	1	AB1660	0	AB1659	1	AB1646	1	AB1648	1	AB1645	1
AB1636	1	AB1646	1	AB1632	1	AB1645	1	AB1653	1	AB1651	1	AB1653	1	AB1651	1	AB1661	0	AB1660	1	AB1647	1	AB1649	1	AB1646	1
AB1637	1	AB1647	1	AB1633	1	AB1646	1	AB1654	1	AB1652	1	AB1654	1	AB1652	1	AB1662	0	AB1661	1	AB1648	1	AB1650	1	AB1647	1
AB1638	1	AB1648	1	AB1635	1	AB1647	1	AB1655	0	AB1653	1	AB1655	0	AB1653	1	AB1663	0	AB1662	1	AB1649	1	AB1651	1	AB1648	1
AB1639	1	AB1649	1	AB1636	1	AB1648	1	AB1656	0	AB1654	1	AB1656	0	AB1654	1	AB1664	0	AB1663	1	AB1650	1	AB1652	1	AB1649	1
AB1640	1	AB1650	1	AB1637	1	AB1649	1	AB1657	0	AB1655	0	AB1657	0	AB1655	1	AB1665	0	AB1664	0	AB1651	1	AB1653	1	AB1650	1
AB1641	1	AB1651	1	AB1638	1	AB1650	1	AB1658	0	AB1656	0	AB1658	0	AB1656	1	AB1666	0	AB1665	0	AB1652	1	AB1654	1	AB1651	1
AB1642	1	AB1652	1	AB1639	1	AB1651	1	AB1659	0	AB1657	0	AB1659	0	AB1657	1	AB1668	0	AB1666	1	AB1653	1	AB1655	0	AB1652	1
AB1643	1	AB1653	1	AB1640	1	AB1652	1	AB1660	0	AB1658	0	AB1660	0	AB1658	1	AB1669	0	AB1668	1	AB1654	1	AB1656	0	AB1653	1
AB1644	1	AB1654	1	AB1641	1	AB1653	1	AB1661	0	AB1659	0	AB1661	0	AB1659	0	AB1670	0	AB1669	1	AB1655	0	AB1657	0	AB1654	1
AB1645	1	AB1655	0	AB1642	1	AB1654	1	AB1662	0	AB1660	0	AB1662	0	AB1660	0	AB1671	0	AB1670	1	AB1656	0	AB1658	0	AB1655	0
AB1646	1	AB1656	0	AB1643	1	AB1655	0	AB1663	0	AB1661	0	AB1663	0	AB1661	1	AB1672	0	AB1671	1	AB1657	0	AB1659	0	AB1656	0
AB1647	1	AB1657	0	AB1644	1	AB1656	0	AB1664	0	AB1662	0	AB1664	0	AB1662	1	AB1673	0	AB1672	1	AB1658	0	AB1660	0	AB1657	0
AB1648	1	AB1658	0	AB1645	1	AB1657	0	AB1665	0	AB1663	0	AB1665	0	AB1663	0	AB1674	0	AB1673	1	AB1659	1	AB1661	0	AB1658	0
AB1649	1	AB1659	1	AB1646	1	AB1658	0	AB1666	0	AB1664	0	AB1666	0	AB1664	0	AB1675	0	AB1674	1	AB1660	1	AB1662	0	AB1659	0
AB1650	1	AB1660	1	AB1647	1	AB1659	0	AB1667	1	AB1665	0	AB1668	0	AB1665	0	AB1676	0	AB1675	1	AB1661	1	AB1663	0	AB1660	0
AB1651	1	AB1661	1	AB1648	1	AB1660	0	AB1668	0	AB1666	0	AB1669	0	AB1666	0	AB1677	1	AB1676	1	AB1662	0	AB1664	0	AB1661	0
AB1652	1	AB1662	1	AB1649	1	AB1661	0	AB1669	0	AB1668	0	AB1670	0	AB1668	0	AB1678	0	AB1677	1	AB1663	0	AB1665	0	AB1662	0
AB1653	1	AB1663	1	AB1650	1	AB1662	0	AB1670	0	AB1669	0	AB1671	0	AB1669	0	AB1679	0	AB1678	1	AB1664	0	AB1666	0	AB1663	0
AB1654	1	AB1664	1	AB1651	1	AB1663	0	AB1671	0	AB1670	0	AB1672	0	AB1670	0	AB1680	0	AB1679	1	AB1665	0	AB1667	1	AB1664	0
AB1655	0	AB1665	0	AB1652	1	AB1664	0	AB1672	0	AB1671	0	AB1673	0	AB1671	0	AB1681	0	AB1680	1	AB1666	0	AB1668	0	AB1665	0
AB1656	0	AB1666	1	AB1653	1	AB1665	0	AB1673	0	AB1672	0	AB1674	0	AB1672	0	AB1682	0	AB1681	1	AB1667	1	AB1669	0	AB1666	0
AB1657	0	AB1667	1	AB1654	1	AB1666	0	AB1674	0	AB1673	0	AB1675	0	AB1673	0	AB1683	0	AB1682	1	AB1668	0	AB1670	0	AB1667	1
AB1658	0	AB1668	1	AB1655	1	AB1667	0	AB1675	0	AB1674	0	AB1676	0	AB1674	0	AB1684	0	AB1683	1	AB1669	0	AB1671	0	AB1668	0
AB1659	0	AB1669	0	AB1656	1	AB1668	0	AB1676	0	AB1675	0	AB1677	1	AB1675	0	AB1685	0	AB1684	1	AB1670	1	AB1672	0	AB1669	0
AB1660	0	AB1670	1	AB1657	1	AB1669	0	AB1677	1	AB1676	0	AB1678	0	AB1676	1	AB1686	0	AB1685	1	AB1671	0	AB1673	0	AB1670	0
AB1661	0	AB1671	1	AB1658	1	AB1670	0	AB1678	0	AB1677	1	AB1679	0	AB1677	1	AB1687	0	AB1686	1	AB1672	0	AB1674	0	AB1671	0
AB1662	0	AB1672	1	AB1659	1	AB1671	0	AB1679	0	AB1678	0	AB1680	0	AB1678	0	AB1688	0	AB1687	0	AB1673	0	AB1675	0	AB1672	0
AB1663	0	AB1673	1	AB1660	1	AB1672	0	AB1680	0	AB1679	0	AB1681	0	AB1679	0	AB1690	0	AB1688	0	AB1674	0	AB1676	0	AB1673	0
AB1664	0	AB1674	1	AB1661	1	AB1673	0	AB1681	0	AB1680	0	AB1682	0	AB1680	0	AB1692	0	AB1690	0	AB1675	0	AB1677	1	AB1674	0
AB1665	0	AB1675	1	AB1662	1	AB1674	0	AB1682	0	AB1681	0	AB1683	0	AB1681	0	AB1693	0	AB1692	1	AB1676	0	AB1678	0	AB1675	0
AB1666	0	AB1676	1	AB1663	1	AB1675	0	AB1683	0	AB1682	0	AB1684	0	AB1682	0	AB1694	0	AB1693	1	AB1677	1	AB1679	0	AB1676	0
AB1667	1	AB1677	1	AB1664	1	AB1676	0	AB1684	0	AB1683	0	AB1685	0	AB1683	0	AB1696	0	AB1694	0	AB1678	0	AB1680	0	AB1677	1
AB1668	0	AB1678	1	AB1665	1	AB1677	0	AB1685	0	AB1684	0	AB1686	0	AB1684	0	AB1697	0	AB1696	0	AB1679	1	AB1681	0	AB1678	0
AB1669	0	AB1679	1	AB1666	1	AB1678	0	AB1686	0	AB1685	0	AB1687	0	AB1685	0	AB1698	0	AB1697	1	AB1680	1	AB1682	0	AB1679	0
AB1670	0	AB1680	1	AB1667	1	AB1679	0	AB1687	0	AB1686	0	AB1688	0	AB1686	0	AB1700	0	AB1698	1	AB1681	1	AB1683	0	AB1680	0
AB1671	0	AB1681	1	AB1668	1	AB1680	0	AB1688	0	AB1687	0	AB1690	0	AB1687	0	AB1701	0	AB1700	1	AB1682	1	AB1684	0	AB1681	0
AB1672	0	AB1682	1	AB1669	1	AB1681	0	AB1690	0	AB1688	0	AB1692	0	AB1688	0	AB1702	0	AB1701	0	AB1683	1	AB1685	0	AB1682	0
AB1673	0	AB1683	1	AB1670	1	AB1682	0	AB1692	0	AB1690	0	AB1693	0	AB1690	0	AB1703	0	AB1702	1	AB1684	1	AB1686	0	AB1683	0
AB1674	0	AB1684	0	AB1671	1	AB1683	0	AB1693	0	AB1692	0	AB1694	0	AB1692	0	AB1704	0	AB1703	0	AB1685	1	AB1687	0	AB1684	0
AB1675	0	AB1685	1	AB1672	1	AB1684	0	AB1694	0	AB1693	0	AB1696	0	AB1693	0	AB1705	0	AB1704	0	AB1686	0	AB1688	0	AB1685	0
AB1676	0	AB1686	0	AB1673	1	AB1685	0	AB1696	0	AB1694	0	AB1697	0	AB1694	1	AB1706	0	AB1705	0	AB1687	1	AB1690	1	AB1686	0
AB1677	1	AB1687	0	AB1674	1	AB1686	0	AB1697	0	AB1696	0	AB1698	0	AB1696	0	AB1707	1	AB1706	0	AB1688	0	AB1692	0	AB1687	0
AB1678	0	AB1688	0	AB1675	1	AB1687	0	AB1698	0	AB1697	0	AB1700	0	AB1697	0	AB1708	1	AB1707	1	AB1690	1	AB1693	0	AB1688	0
AB1679	0	AB1690	0	AB1676	1	AB1688	0	AB1700	0	AB1698	0	AB1701	0	AB1698	0	AB1709	1	AB1708	1	AB1692	0	AB1694	0	AB1690	0
AB1680	0	AB1692	1	AB1677	1	AB1690	0	AB1701	0	AB1700	0	AB1702	0	AB1700	1	AB1710	1	AB1709	1	AB1693	1	AB1696	0	AB1692	0
AB1681	0	AB1693	1	AB1678	1	AB1692	0	AB1702	0	AB1701	0	AB1703	0	AB1701	0	AB1711	1	AB1710	0	AB1694	0	AB1697	0	AB1693	0
AB1682	0	AB1694	0	AB1679	1	AB1693	0	AB1703	0	AB1702	0	AB1704	0	AB1702	0	AB1712	1	AB1711	1	AB1696	1	AB1698	0	AB1694	0
AB1683	0	AB1696	1	AB1680	1	AB1694	0	AB1704	0	AB1703	0	AB1705	0	AB1703	0	AB1713	1	AB1712	1	AB1697	1	AB1700	0	AB1696	0
AB1684	0	AB1697	1	AB1681	1	AB1696	0	AB1705	0	AB1704	0	AB1706	0	AB1704	0	AB1714	1	AB1713	1	AB1698	1	AB1701	0	AB1697	0
AB1685	0	AB1698	1	AB1682	1	AB1697	0	AB1706	0	AB1705	0	AB1707	1	AB1705	0	AB1715	1	AB1714	1	AB1700	1	AB1702	0	AB1698	0
AB1686	0	AB1700	1	AB1683	1	AB1698	0	AB1707	1	AB1706	0	AB1708	1	AB1706	0	AB1716	1	AB1715	1	AB1701	1	AB1703	0	AB1700	0
AB1687	0	AB1701	0	AB1684	1	AB1700	0	AB1708	1	AB1707	1	AB1709	1	AB1707	1	AB1718	1	AB1716	1	AB1702	1	AB1704	0	AB1701	1
AB1688	0	AB1702	1	AB1685	1	AB1701	0	AB1709	1	AB1708	1	AB1710	0	AB1708	1	AB1719	1	AB1718	1	AB1703	1	AB1705	0	AB1702	0
AB1690	0	AB1703	1	AB1686	1	AB1702	0	AB1710	1	AB1709	1	AB1711	1	AB1709	1	AB1720	1	AB1719	1	AB1704	1	AB1706	0	AB1703	0
AB1692	0	AB1704	0	AB1687	1	AB1703	0	AB1711	1	AB1710	1	AB1712	1	AB1710	1	AB1721	0	AB1720	1	AB1705	1	AB1707	1	AB1704	0
AB1693	0	AB1705	0	AB1688	1	AB1704	0	AB1712	1	AB1711	1	AB1713	1	AB1711	1	AB1722	0	AB1721	0	AB1706	1	AB1708	1	AB1705	0
AB1694	0	AB1706	1	AB1690	1	AB1705	0	AB1713	1	AB1712	1	AB1714	1	AB1712	1	AB1723	0	AB1722	0	AB1707	1	AB1709	1	AB1706	0
AB1696	0	AB1707	1	AB1692	1	AB1706	0	AB1714	1	AB1713	1	AB1715	1	AB1713	1	AB1724	0	AB1723	0	AB1708	1	AB1710	1	AB1707	1
AB1697	0	AB1708	1	AB1693	1	AB1707	1	AB1715	1	AB1714	1	AB1716	1	AB1714	1	AB1725	0	AB1724	0	AB1709	1	AB1711	1	AB1708	1
AB1698	0	AB1709	1	AB1694	1	AB1708	1	AB1716	1	AB1715	1	AB1718	1	AB1715	1	AB1726	0	AB1725	1	AB1710	1	AB1712	1	AB1709	1
AB1700	0	AB1710	0	AB1696	1	AB1709	1	AB1718	1	AB1716	1	AB1719	1	AB1716	1	AB1727	0	AB1726	0	AB1711	1	AB1713	1	AB1710	0
AB1701	0	AB1711	1	AB1697	1	AB1710	0	AB1719	1	AB1718	1	AB1720	1	AB1718	1	AB1728	0	AB1727	0	AB1712	1	AB1714	1	AB1711	1
AB1702	0	AB1712	1	AB1698	1	AB1711	1	AB1720	1	AB1719	1	AB1721	0	AB1719	1	AB1729	0	AB1728	0	AB1713	1	AB1715	1	AB1712	1
AB1703	0	AB1713	1	AB1700	1	AB1712	1	AB1721	0	AB1720	1	AB1722	0	AB1720	1	AB1730	0	AB1729	0	AB1714	1	AB1716	1	AB1713	1
AB1704	0	AB1714	1	AB1701	1	AB1713	1	AB1722	0	AB1721	0	AB1723	0	AB1721	1	AB1731	0	AB1730	0	AB1715	1	AB1718	1	AB1714	1
AB1705	0	AB1715	1	AB1702	1	AB1714	1	AB1723	0	AB1722	0	AB1724	0	AB1722	1	AB1732	0	AB1731	0	AB1716	1	AB1719	1	AB1715	1
AB1706	0	AB1716	1	AB1703	1	AB1715	1	AB1724	0	AB1723	0	AB1725	0	AB1723	1	AB1733	0	AB1732	0	AB1718	1	AB1720	1	AB1716	1
AB1707	1	AB1718	1	AB1704	1	AB1716	1	AB1725	0	AB1724	0	AB1726	0	AB1724	0	AB1734	1	AB1733	0	AB1719	1	AB1721	0	AB1718	1
AB1708	1	AB1719	1	AB1705	1	AB1718	1	AB1726	0	AB1725	0	AB1727	0	AB1725	1	AB1735	1	AB1734	1	AB1720	1	AB1722	1	AB1719	1
AB1709	1	AB1720	1	AB1706	1	AB1719	1	AB1727	0	AB1726	1	AB1728	0	AB1726	0	AB1737	1	AB1735	1	AB1721	0	AB1723	0	AB1720	1
AB1710	1	AB1721	0	AB1707	1	AB1720	1	AB1728	1	AB1727	0	AB1729	0	AB1727	1	AB1738	1	AB1737	1	AB1722	0	AB1724	0	AB1721	0
AB1711	1	AB1722	0	AB1708	1	AB1721	0	AB1729	0	AB1728	1	AB1730	0	AB1728	1	AB1739	0	AB1738	1	AB1723	0	AB1725	0	AB1722	1
AB1712	1	AB1723	0	AB1709	1	AB1722	0	AB1730	0	AB1729	0	AB1731	0	AB1729	0	AB1740	0	AB1739	0	AB1724	0	AB1726	1	AB1723	0
AB1713	1	AB1724	0	AB1710	1	AB1723	0	AB1731	0	AB1730	0	AB1732	0	AB1730	0	AB1741	0	AB1740	0	AB1725	0	AB1727	0	AB1724	0
AB1714	1	AB1725	0	AB1711	1	AB1724	0	AB1732	0	AB1731	0	AB1733	0	AB1731	0	AB1742	0	AB1741	0	AB1726	0	AB1728	1	AB1725	0
AB1715	1	AB1726	0	AB1712	1	AB1725	0	AB1733	0	AB1732	0	AB1734	1	AB1732	1	AB1743	0	AB1742	0	AB1727	0	AB1729	0	AB1726	0
AB1716	1	AB1727	0	AB1713	1	AB1726	0	AB1734	1	AB1733	0	AB1735	0	AB1733	1	AB1744	0	AB1743	0	AB1728	0	AB1730	0	AB1727	0
AB1718	1	AB1728	0	AB1714	1	AB1727	0	AB1735	1	AB1734	1	AB1737	1	AB1734	1	AB1745	1	AB1744	0	AB1729	0	AB1731	0	AB1728	0
AB1719	1	AB1729	0	AB1715	1	AB1728	0	AB1737	1	AB1735	1	AB1738	1	AB1735	1	AB1746	1	AB1745	1	AB1730	0	AB1732	0	AB1729	0
AB1720	1	AB1730	0	AB1716	1	AB1729	0	AB1738	1	AB1737	1	AB1739	1	AB1737	1	AB1747	1	AB1746	1	AB1731	0	AB1733	1	AB1730	0
AB1721	0	AB1731	0	AB1718	1	AB1730	0	AB1739	1	AB1738	1	AB1740	1	AB1738	1	AB1748	1	AB1747	1	AB1732	0	AB1734	1	AB1731	0
AB1722	0	AB1732	0	AB1719	1	AB1731	0	AB1740	1	AB1739	1	AB1741	1	AB1739	1	AB1749	1	AB1748	1	AB1733	0	AB1735	1	AB1732	0
AB1723	0	AB1733	0	AB1720	1	AB1732	0	AB1741	1	AB1740	1	AB1742	1	AB1740	1	AB1750	1	AB1749	1	AB1734	1	AB1737	1	AB1733	0
AB1724	0	AB1734	1	AB1721	1	AB1733	0	AB1742	1	AB1741	0	AB1743	1	AB1741	1	AB1751	1	AB1750	1	AB1735	1	AB1738	1	AB1734	1
AB1725	0	AB1735	1	AB1722	1	AB1734	1	AB1743	1	AB1742	0	AB1744	1	AB1742	1	AB1752	1	AB1751	1	AB1737	1	AB1739	1	AB1735	1
AB1726	0	AB1737	1	AB1723	1	AB1735	1	AB1744	1	AB1743	1	AB1745	1	AB1743	1	AB1753	1	AB1752	1	AB1738	1	AB1740	1	AB1737	1
AB1727	0	AB1738	1	AB1724	1	AB1737	1	AB1745	1	AB1744	1	AB1746	1	AB1744	1	AB1754	1	AB1753	1	AB1739	1	AB1741	1	AB1738	1
AB1728	0	AB1739	0	AB1725	1	AB1738	1	AB1746	1	AB1745	1	AB1747	1	AB1745	1	AB1755	1	AB1754	1	AB1740	0	AB1742	1	AB1739	1
AB1729	0	AB1740	0	AB1726	1	AB1739	1	AB1747	1	AB1746	1	AB1748	1	AB1746	1	AB1756	1	AB1755	1	AB1741	1	AB1743	1	AB1740	1
AB1730	0	AB1741	0	AB1727	1	AB1740	0	AB1748	1	AB1747	1	AB1749	1	AB1747	1	AB1757	1	AB1756	1	AB1742	0	AB1744	1	AB1741	1
AB1731	0	AB1742	0	AB1728	1	AB1741	0	AB1749	1	AB1748	1	AB1750	1	AB1748	1	AB1758	1	AB1757	1	AB1743	0	AB1745	1	AB1742	0
AB1732	0	AB1743	0	AB1729	1	AB1742	0	AB1750	1	AB1749	1	AB1751	1	AB1749	1	AB1759	1	AB1758	1	AB1744	0	AB1746	1	AB1743	1
AB1733	0	AB1744	0	AB1730	1	AB1743	0	AB1751	1	AB1750	1	AB1752	1	AB1750	1	AB1760	1	AB1759	1	AB1745	1	AB1747	1	AB1744	1
AB1734	0	AB1745	1	AB1731	1	AB1744	0	AB1752	1	AB1751	1	AB1753	1	AB1751	1	AB1761	1	AB1760	1	AB1746	1	AB1748	1	AB1745	1
AB1735	1	AB1746	1	AB1732	1	AB1745	1	AB1753	1	AB1752	1	AB1754	1	AB1752	1	AB1763	1	AB1761	1	AB1747	1	AB1749	1	AB1746	1
AB1737	1	AB1747	1	AB1733	1	AB1746	1	AB1754	1	AB1753	1	AB1755	1	AB1753	1	AB1764	0	AB1763	1	AB1748	1	AB1750	1	AB1747	1
AB1738	1	AB1748	1	AB1734	1	AB1747	1	AB1755	1	AB1754	1	AB1756	1	AB1754	1	AB1765	0	AB1764	0	AB1749	1	AB1751	1	AB1748	1
AB1739	1	AB1749	1	AB1735	1	AB1748	1	AB1756	1	AB1755	1	AB1757	1	AB1755	1	AB1766	0	AB1765	0	AB1750	1	AB1752	1	AB1749	1
AB1740	1	AB1750	1	AB1737	1	AB1749	1	AB1757	1	AB1756	1	AB1758	1	AB1756	1	AB1767	1	AB1766	0	AB1751	1	AB1753	1	AB1750	1
AB1741	1	AB1751	1	AB1738	1	AB1750	1	AB1758	1	AB1757	1	AB1759	1	AB1757	1	AB1768	1	AB1767	1	AB1752	1	AB1754	1	AB1751	1
AB1742	1	AB1752	1	AB1739	1	AB1751	1	AB1759	1	AB1758	1	AB1760	1	AB1758	1	AB1769	1	AB1768	1	AB1753	1	AB1755	1	AB1752	1
AB1743	1	AB1753	1	AB1740	1	AB1752	1	AB1760	1	AB1759	1	AB1761	1	AB1759	1	AB1770	1	AB1769	1	AB1754	1	AB1756	1	AB1753	1
AB1744	1	AB1754	1	AB1741	1	AB1753	1	AB1761	1	AB1760	1	AB1763	1	AB1760	1	AB1771	1	AB1770	1	AB1755	1	AB1757	1	AB1754	1
AB1745	1	AB1755	1	AB1742	1	AB1754	1	AB1763	1	AB1761	1	AB1764	0	AB1761	1	AB1772	1	AB1771	1	AB1756	1	AB1758	1	AB1755	1
AB1746	1	AB1756	1	AB1743	1	AB1755	1	AB1764	0	AB1763	1	AB1765	0	AB1763	1	AB1773	1	AB1772	1	AB1757	1	AB1759	1	AB1756	1
AB1747	1	AB1757	1	AB1744	1	AB1756	1	AB1765	0	AB1764	0	AB1766	0	AB1764	1	AB1774	1	AB1773	1	AB1758	1	AB1760	1	AB1757	1
AB1748	1	AB1758	1	AB1745	1	AB1757	1	AB1766	0	AB1765	0	AB1767	1	AB1765	1	AB1775	1	AB1774	1	AB1759	1	AB1761	1	AB1758	1
AB1749	1	AB1759	1	AB1746	1	AB1758	1	AB1767	1	AB1766	0	AB1768	1	AB1766	1	AB1776	1	AB1775	1	AB1760	1	AB1763	1	AB1759	1
AB1750	1	AB1760	1	AB1747	1	AB1759	1	AB1768	1	AB1767	1	AB1769	1	AB1767	1	AB1777	1	AB1776	1	AB1761	1	AB1764	0	AB1760	1
AB1751	1	AB1761	1	AB1748	1	AB1760	1	AB1769	1	AB1768	1	AB1770	1	AB1768	1	AB1778	1	AB1777	1	AB1763	1	AB1765	0	AB1761	1
AB1752	1	AB1763	1	AB1749	1	AB1761	1	AB1770	1	AB1769	1	AB1771	1	AB1769	1	AB1779	1	AB1778	1	AB1764	0	AB1766	1	AB1763	1
AB1753	1	AB1764	0	AB1750	1	AB1763	1	AB1771	1	AB1770	1	AB1772	1	AB1770	1	AB1780	1	AB1779	1	AB1765	0	AB1767	1	AB1764	0
AB1754	1	AB1765	0	AB1751	1	AB1764	1	AB1772	1	AB1771	1	AB1773	1	AB1771	1	AB1781	1	AB1780	1	AB1766	0	AB1768	1	AB1765	0
AB1755	1	AB1766	0	AB1752	1	AB1765	1	AB1773	1	AB1772	1	AB1774	1	AB1772	1	AB1782	1	AB1781	1	AB1767	1	AB1769	1	AB1766	0
AB1756	1	AB1767	1	AB1753	1	AB1766	1	AB1774	1	AB1773	1	AB1775	1	AB1773	1	AB1783	1	AB1782	1	AB1768	1	AB1770	1	AB1767	1
AB1757	1	AB1768	1	AB1754	1	AB1767	1	AB1775	1	AB1774	1	AB1776	1	AB1774	1	AB1784	1	AB1783	1	AB1769	1	AB1771	1	AB1768	1
AB1758	1	AB1769	1	AB1755	1	AB1768	1	AB1776	1	AB1775	1	AB1777	1	AB1775	1	AB1785	1	AB1784	1	AB1770	1	AB1772	1	AB1769	1
AB1759	1	AB1770	1	AB1756	1	AB1769	1	AB1777	1	AB1776	1	AB1778	1	AB1776	1	AB1786	1	AB1785	1	AB1771	1	AB1773	1	AB1770	1
AB1760	1	AB1771	1	AB1757	1	AB1770	1	AB1778	1	AB1777	1	AB1779	1	AB1777	1	AB1787	1	AB1786	1	AB1772	1	AB1774	1	AB1771	1
AB1761	1	AB1772	1	AB1758	1	AB1771	1	AB1779	1	AB1778	1	AB1780	1	AB1778	1	AB1788	0	AB1787	1	AB1773	1	AB1775	1	AB1772	1
AB1763	1	AB1773	1	AB1759	1	AB1772	1	AB1780	1	AB1779	1	AB1781	1	AB1779	1	AB1789	1	AB1788	0	AB1774	1	AB1776	1	AB1773	1
AB1764	0	AB1774	1	AB1760	1	AB1773	1	AB1781	1	AB1780	1	AB1782	1	AB1780	1	AB1790	1	AB1789	1	AB1775	1	AB1777	1	AB1774	1
AB1765	0	AB1775	1	AB1761	1	AB1774	1	AB1782	1	AB1781	1	AB1783	1	AB1781	1	AB1791	1	AB1790	1	AB1776	1	AB1778	1	AB1775	1
AB1766	0	AB1776	1	AB1763	1	AB1775	1	AB1783	1	AB1782	1	AB1784	1	AB1782	1	AB1792	1	AB1791	1	AB1777	1	AB1779	1	AB1776	1
AB1767	1	AB1777	1	AB1764	1	AB1776	1	AB1784	1	AB1783	1	AB1785	1	AB1783	1	AB1795	1	AB1792	1	AB1778	1	AB1780	1	AB1777	1
AB1768	1	AB1778	1	AB1765	1	AB1777	1	AB1785	1	AB1784	1	AB1786	1	AB1784	1	AB1796	1	AB1795	1	AB1779	1	AB1781	1	AB1778	1
AB1769	1	AB1779	1	AB1766	1	AB1778	1	AB1786	1	AB1785	1	AB1787	1	AB1785	1	AB1797	1	AB1796	1	AB1780	1	AB1782	1	AB1779	1
AB1770	1	AB1780	1	AB1767	1	AB1779	1	AB1787	1	AB1786	1	AB1788	1	AB1786	1	AB1798	1	AB1797	1	AB1781	1	AB1783	1	AB1780	1
AB1771	1	AB1781	1	AB1768	1	AB1780	1	AB1788	1	AB1787	1	AB1789	1	AB1787	1	AB1799	1	AB1798	1	AB1782	1	AB1784	1	AB1781	1
AB1772	1	AB1782	1	AB1769	1	AB1781	1	AB1789	1	AB1788	0	AB1790	1	AB1788	1	AB1800	1	AB1799	1	AB1783	1	AB1785	1	AB1782	1
AB1773	1	AB1783	1	AB1770	1	AB1782	1	AB1790	1	AB1789	1	AB1791	0	AB1789	1	AB1802	1	AB1800	1	AB1784	1	AB1786	1	AB1783	1
AB1774	1	AB1784	1	AB1771	1	AB1783	1	AB1791	1	AB1790	1	AB1792	0	AB1790	1	AB1804	1	AB1801	1	AB1785	1	AB1787	1	AB1784	1
AB1775	1	AB1785	1	AB1772	1	AB1784	1	AB1792	1	AB1791	0	AB1795	1	AB1791	1	AB1805	1	AB1802	1	AB1786	1	AB1788	0	AB1785	1
AB1776	1	AB1786	1	AB1773	1	AB1785	1	AB1795	1	AB1792	1	AB1796	0	AB1792	1	AB1806	1	AB1804	1	AB1787	1	AB1789	1	AB1786	1
AB1777	1	AB1787	1	AB1774	1	AB1786	1	AB1796	1	AB1795	1	AB1797	0	AB1795	1	AB1807	1	AB1805	0	AB1788	0	AB1790	1	AB1787	1
AB1778	1	AB1788	0	AB1775	1	AB1787	1	AB1797	1	AB1796	1	AB1798	0	AB1796	1	AB1808	1	AB1806	1	AB1789	1	AB1791	1	AB1788	0
AB1779	1	AB1789	1	AB1776	1	AB1788	0	AB1798	1	AB1797	0	AB1799	0	AB1797	1	AB1809	1	AB1807	1	AB1790	1	AB1792	1	AB1789	1
AB1780	1	AB1790	1	AB1777	1	AB1789	1	AB1799	1	AB1798	0	AB1800	0	AB1798	1	AB1810	1	AB1808	1	AB1791	1	AB1795	1	AB1790	1
AB1781	1	AB1791	1	AB1778	1	AB1790	1	AB1800	1	AB1799	0	AB1801	0	AB1799	1	AB1811	1	AB1809	1	AB1792	0	AB1796	1	AB1791	2
AB1782	1	AB1792	1	AB1779	1	AB1791	1	AB1801	1	AB1800	0	AB1802	1	AB1800	1	AB1812	1	AB1810	1	AB1795	0	AB1797	1	AB1792	0
AB1783	1	AB1795	1	AB1780	1	AB1792	1	AB1802	1	AB1801	1	AB1804	1	AB1801	1	AB1813	1	AB1811	1	AB1796	0	AB1798	1	AB1795	0
AB1784	1	AB1796	1	AB1781	1	AB1795	1	AB1804	1	AB1802	1	AB1805	0	AB1802	1	AB1814	1	AB1812	1	AB1797	0	AB1799	1	AB1796	0
AB1785	1	AB1797	1	AB1782	1	AB1796	1	AB1805	1	AB1804	1	AB1806	1	AB1803	1	AB1816	1	AB1813	1	AB1798	0	AB1800	1	AB1797	0
AB1786	1	AB1798	1	AB1783	1	AB1797	0	AB1806	1	AB1805	1	AB1807	1	AB1804	1	AB1817	1	AB1814	1	AB1799	0	AB1801	1	AB1798	0
AB1787	1	AB1799	1	AB1784	1	AB1798	0	AB1807	1	AB1806	1	AB1808	1	AB1805	1	AB1818	1	AB1816	0	AB1800	0	AB1802	1	AB1799	0
AB1788	0	AB1800	1	AB1785	1	AB1799	0	AB1808	1	AB1807	1	AB1809	1	AB1806	1	AB1819	1	AB1817	1	AB1801	0	AB1804	1	AB1800	0
AB1789	1	AB1801	1	AB1786	1	AB1800	0	AB1809	1	AB1808	1	AB1810	1	AB1807	1	AB1820	1	AB1818	1	AB1802	0	AB1805	1	AB1801	0
AB1790	1	AB1802	1	AB1787	1	AB1801	0	AB1810	1	AB1809	1	AB1811	1	AB1808	1	AB1821	1	AB1819	1	AB1804	0	AB1806	1	AB1802	1
AB1791	2	AB1804	1	AB1788	1	AB1802	0	AB1811	1	AB1810	1	AB1812	1	AB1809	1	AB1822	1	AB1820	1	AB1805	0	AB1807	1	AB1804	0
AB1792	0	AB1805	1	AB1789	1	AB1804	1	AB1812	1	AB1811	1	AB1813	1	AB1810	1	AB1823	1	AB1821	1	AB1806	0	AB1808	1	AB1805	0
AB1795	0	AB1806	1	AB1790	1	AB1805	0	AB1813	1	AB1812	1	AB1814	1	AB1811	1	AB1824	1	AB1822	1	AB1807	1	AB1809	1	AB1806	0
AB1796	0	AB1807	1	AB1791	1	AB1806	0	AB1814	1	AB1813	1	AB1815	1	AB1812	1	AB1825	1	AB1823	1	AB1808	1	AB1810	1	AB1807	1
AB1797	0	AB1808	1	AB1792	1	AB1807	1	AB1815	1	AB1814	1	AB1816	1	AB1813	1	AB1826	1	AB1824	1	AB1809	1	AB1811	1	AB1808	1
AB1798	0	AB1809	1	AB1795	1	AB1808	1	AB1816	1	AB1816	1	AB1817	1	AB1814	1	AB1827	1	AB1825	1	AB1810	1	AB1812	1	AB1809	1
AB1799	0	AB1810	1	AB1796	1	AB1809	1	AB1817	1	AB1817	1	AB1818	1	AB1815	1	AB1829	1	AB1826	1	AB1811	1	AB1813	1	AB1810	1
AB1800	0	AB1811	1	AB1797	1	AB1810	1	AB1818	1	AB1818	1	AB1819	1	AB1816	1	AB1830	1	AB1827	1	AB1812	1	AB1814	1	AB1811	1
AB1801	0	AB1812	1	AB1798	1	AB1811	1	AB1819	1	AB1819	1	AB1820	1	AB1817	1	AB1831	1	AB1829	1	AB1813	1	AB1816	1	AB1812	1
AB1802	1	AB1813	1	AB1799	1	AB1812	1	AB1820	1	AB1820	1	AB1821	1	AB1818	1	AB1832	1	AB1830	1	AB1814	1	AB1817	1	AB1813	1
AB1803	1	AB1814	1	AB1800	1	AB1813	1	AB1821	1	AB1821	1	AB1822	1	AB1819	1	AB1833	1	AB1831	1	AB1816	0	AB1818	1	AB1814	1
AB1804	0	AB1815	1	AB1801	1	AB1814	1	AB1822	1	AB1822	1	AB1823	1	AB1820	1	AB1834	1	AB1832	1	AB1817	1	AB1819	1	AB1816	1
AB1805	0	AB1816	1	AB1802	1	AB1815	1	AB1823	1	AB1823	1	AB1824	1	AB1821	1	AB1835	1	AB1833	1	AB1818	1	AB1820	1	AB1817	1
AB1806	0	AB1817	1	AB1803	1	AB1816	0	AB1824	1	AB1824	1	AB1825	1	AB1822	1	AB1836	1	AB1834	1	AB1819	1	AB1821	1	AB1818	1
AB1807	1	AB1818	1	AB1804	1	AB1817	1	AB1825	1	AB1825	1	AB1826	1	AB1823	1	AB1837	1	AB1835	1	AB1820	1	AB1822	1	AB1819	1
AB1808	1	AB1819	1	AB1805	1	AB1818	1	AB1826	1	AB1826	1	AB1827	1	AB1824	1	AB1838	1	AB1836	1	AB1821	1	AB1823	1	AB1820	1
AB1809	1	AB1820	1	AB1806	1	AB1819	1	AB1827	1	AB1827	1	AB1829	1	AB1825	1	AB1839	1	AB1837	1	AB1822	1	AB1824	1	AB1821	1
AB1810	1	AB1821	1	AB1807	1	AB1820	1	AB1829	1	AB1829	1	AB1830	1	AB1826	1	AB1840	1	AB1838	1	AB1823	1	AB1825	1	AB1822	1
AB1811	1	AB1822	1	AB1808	1	AB1821	1	AB1830	1	AB1830	1	AB1831	1	AB1827	1	AB1841	1	AB1839	1	AB1824	1	AB1826	1	AB1823	1
AB1812	1	AB1823	1	AB1809	1	AB1822	1	AB1831	1	AB1831	1	AB1832	1	AB1829	1	AB1842	1	AB1840	1	AB1825	1	AB1827	1	AB1824	1
AB1813	1	AB1824	1	AB1810	1	AB1823	1	AB1832	1	AB1832	1	AB1833	1	AB1830	1	AB1844	1	AB1841	1	AB1826	1	AB1829	1	AB1825	1
AB1814	1	AB1825	1	AB1811	1	AB1824	1	AB1833	1	AB1833	1	AB1834	1	AB1831	1	AB1845	1	AB1842	1	AB1827	1	AB1830	1	AB1826	1
AB1815	1	AB1826	1	AB1812	1	AB1825	1	AB1834	1	AB1834	1	AB1835	1	AB1832	1	AB1846	1	AB1844	1	AB1829	1	AB1831	1	AB1827	1
AB1816	1	AB1827	1	AB1813	1	AB1826	1	AB1835	1	AB1835	1	AB1836	1	AB1833	1	AB1847	1	AB1845	1	AB1830	1	AB1832	1	AB1829	1
AB1817	1	AB1829	1	AB1814	1	AB1827	1	AB1836	1	AB1836	1	AB1837	1	AB1834	1	AB1848	1	AB1846	1	AB1831	1	AB1833	1	AB1830	1
AB1818	1	AB1830	1	AB1815	1	AB1829	1	AB1837	1	AB1837	1	AB1838	1	AB1835	1	AB1849	1	AB1847	1	AB1832	1	AB1834	1	AB1831	1
AB1819	1	AB1831	1	AB1816	1	AB1830	1	AB1838	1	AB1838	1	AB1839	0	AB1836	1	AB1850	1	AB1848	1	AB1833	1	AB1835	1	AB1832	1
AB1820	1	AB1832	1	AB1817	1	AB1831	1	AB1839	1	AB1839	0	AB1840	1	AB1837	1	AB1851	1	AB1849	1	AB1834	1	AB1836	1	AB1833	1
AB1821	1	AB1833	1	AB1818	1	AB1832	1	AB1840	1	AB1840	1	AB1841	0	AB1838	1	AB1852	1	AB1850	1	AB1835	1	AB1837	1	AB1834	1
AB1822	1	AB1834	1	AB1819	1	AB1833	1	AB1841	1	AB1841	0	AB1842	1	AB1839	1	AB1853	1	AB1851	1	AB1836	1	AB1838	1	AB1835	1
AB1823	1	AB1835	1	AB1820	1	AB1834	1	AB1842	1	AB1842	1	AB1844	1	AB1840	1	AB1854	1	AB1852	1	AB1837	1	AB1839	1	AB1836	1
AB1824	1	AB1836	1	AB1821	1	AB1835	1	AB1844	1	AB1844	1	AB1845	1	AB1841	1	AB1855	1	AB1853	1	AB1838	0	AB1840	1	AB1837	1
AB1825	1	AB1837	1	AB1822	1	AB1836	1	AB1845	1	AB1845	1	AB1846	1	AB1842	1	AB1856	1	AB1854	1	AB1839	0	AB1841	1	AB1838	0
AB1826	1	AB1838	1	AB1823	1	AB1837	1	AB1846	1	AB1846	1	AB1847	1	AB1844	1	AB1857	1	AB1855	1	AB1840	1	AB1842	1	AB1839	0
AB1827	1	AB1839	1	AB1824	1	AB1838	1	AB1847	1	AB1847	1	AB1848	1	AB1845	1	AB1858	1	AB1856	1	AB1841	0	AB1844	1	AB1840	1
AB1829	1	AB1840	1	AB1825	1	AB1839	0	AB1848	1	AB1848	1	AB1849	1	AB1846	1	AB1859	1	AB1857	1	AB1842	1	AB1845	1	AB1841	0
AB1830	1	AB1841	1	AB1826	1	AB1840	0	AB1849	1	AB1849	1	AB1850	1	AB1847	1	AB1860	1	AB1858	1	AB1844	1	AB1846	1	AB1842	1
AB1831	1	AB1842	1	AB1827	1	AB1841	0	AB1850	1	AB1850	1	AB1851	1	AB1848	1	AB1861	1	AB1859	1	AB1845	1	AB1847	1	AB1844	1
AB1832	1	AB1844	1	AB1829	1	AB1842	1	AB1851	1	AB1851	1	AB1852	1	AB1849	1	AB1862	1	AB1860	1	AB1846	1	AB1848	1	AB1845	1
AB1833	1	AB1845	1	AB1830	1	AB1844	1	AB1852	1	AB1852	1	AB1853	1	AB1850	1	AB1863	1	AB1861	1	AB1847	1	AB1849	1	AB1846	1
AB1834	1	AB1846	1	AB1831	1	AB1845	1	AB1853	1	AB1853	1	AB1854	1	AB1851	1	AB1864	1	AB1862	1	AB1848	1	AB1850	1	AB1847	1
AB1835	1	AB1847	1	AB1832	1	AB1846	1	AB1854	1	AB1854	1	AB1855	1	AB1852	1	AB1865	1	AB1863	1	AB1849	1	AB1851	1	AB1848	1
AB1836	1	AB1848	1	AB1833	1	AB1847	1	AB1855	1	AB1855	1	AB1856	1	AB1853	1	AB1866	1	AB1864	1	AB1850	1	AB1852	1	AB1849	1
AB1837	1	AB1849	1	AB1834	1	AB1848	1	AB1856	1	AB1856	1	AB1857	1	AB1854	1	AB1867	1	AB1865	1	AB1851	1	AB1853	1	AB1850	1
AB1838	1	AB1850	1	AB1835	1	AB1849	1	AB1857	1	AB1857	1	AB1858	1	AB1855	1	AB1868	1	AB1866	1	AB1852	1	AB1854	1	AB1851	1
AB1839	0	AB1851	1	AB1836	1	AB1850	1	AB1858	1	AB1858	1	AB1859	1	AB1856	1	AB1869	1	AB1867	1	AB1853	1	AB1855	1	AB1852	1
AB1840	0	AB1852	1	AB1837	1	AB1851	1	AB1859	1	AB1859	1	AB1860	1	AB1857	1	AB1870	1	AB1868	1	AB1854	1	AB1856	1	AB1853	1
AB1841	0	AB1853	0	AB1838	1	AB1852	1	AB1860	1	AB1860	1	AB1861	1	AB1858	1	AB1872	1	AB1869	1	AB1855	1	AB1857	1	AB1854	1
AB1842	1	AB1854	1	AB1839	1	AB1853	1	AB1861	1	AB1861	1	AB1862	1	AB1859	1	AB1873	1	AB1870	1	AB1856	1	AB1858	1	AB1855	1
AB1844	1	AB1855	1	AB1840	1	AB1854	1	AB1862	1	AB1862	1	AB1863	1	AB1860	1	AB1874	1	AB1872	1	AB1857	1	AB1859	1	AB1856	1
AB1845	1	AB1856	1	AB1841	1	AB1855	1	AB1863	1	AB1863	1	AB1864	1	AB1861	1	AB1875	1	AB1873	1	AB1858	1	AB1860	1	AB1857	1
AB1846	1	AB1857	1	AB1842	1	AB1856	1	AB1864	1	AB1864	1	AB1865	1	AB1862	1	AB1877	1	AB1874	1	AB1859	1	AB1861	1	AB1858	1
AB1847	1	AB1858	2	AB1844	1	AB1857	1	AB1865	1	AB1865	1	AB1866	1	AB1863	1	AB1878	1	AB1875	1	AB1860	1	AB1862	1	AB1859	1
AB1848	1	AB1859	1	AB1845	1	AB1858	1	AB1866	1	AB1866	1	AB1867	1	AB1864	1	AB1879	0	AB1877	1	AB1861	1	AB1863	1	AB1860	1
AB1849	1	AB1860	1	AB1846	1	AB1859	1	AB1867	1	AB1867	1	AB1868	1	AB1865	1	AB1880	0	AB1878	1	AB1862	1	AB1864	1	AB1861	1
AB1850	1	AB1861	1	AB1847	1	AB1860	1	AB1868	1	AB1868	1	AB1869	1	AB1866	1	AB1881	0	AB1879	0	AB1863	1	AB1865	1	AB1862	1
AB1851	1	AB1862	1	AB1848	1	AB1861	1	AB1869	1	AB1869	1	AB1870	0	AB1867	1	AB1882	0	AB1880	0	AB1864	1	AB1866	1	AB1863	1
AB1852	1	AB1863	1	AB1849	1	AB1862	1	AB1870	1	AB1870	1	AB1872	1	AB1868	1	AB1883	1	AB1881	0	AB1865	1	AB1867	1	AB1864	1
AB1853	1	AB1864	1	AB1850	1	AB1863	1	AB1872	1	AB1872	1	AB1873	1	AB1869	1	AB1884	1	AB1882	0	AB1866	1	AB1868	1	AB1865	1
AB1854	1	AB1865	1	AB1851	1	AB1864	1	AB1873	1	AB1873	1	AB1874	1	AB1870	1	AB1885	1	AB1883	1	AB1867	1	AB1869	1	AB1866	1
AB1855	1	AB1866	1	AB1852	1	AB1865	1	AB1874	1	AB1874	1	AB1875	1	AB1872	1	AB1886	1	AB1884	1	AB1868	1	AB1870	1	AB1867	1
AB1856	1	AB1867	1	AB1853	1	AB1866	1	AB1875	1	AB1875	1	AB1877	1	AB1873	1	AB1887	1	AB1885	1	AB1869	1	AB1872	1	AB1868	1
AB1857	1	AB1868	1	AB1854	1	AB1867	1	AB1877	1	AB1877	1	AB1878	1	AB1874	1	AB1888	1	AB1886	1	AB1870	1	AB1873	1	AB1869	1
AB1858	1	AB1869	1	AB1855	1	AB1868	1	AB1878	1	AB1878	1	AB1879	0	AB1875	1	AB1889	1	AB1887	1	AB1872	1	AB1874	1	AB1870	0
AB1859	1	AB1870	0	AB1856	1	AB1869	1	AB1879	0	AB1879	0	AB1880	0	AB1877	1	AB1890	1	AB1888	1	AB1873	1	AB1875	1	AB1872	1
AB1860	1	AB1872	1	AB1857	1	AB1870	0	AB1880	0	AB1880	0	AB1881	0	AB1878	1	AB1891	1	AB1889	1	AB1874	1	AB1877	1	AB1873	1
AB1861	1	AB1873	1	AB1858	1	AB1872	0	AB1881	0	AB1881	0	AB1882	0	AB1879	1	AB1892	1	AB1890	1	AB1875	1	AB1878	1	AB1874	1
AB1862	1	AB1874	1	AB1859	1	AB1873	0	AB1882	0	AB1882	0	AB1883	1	AB1880	1	AB1893	1	AB1891	1	AB1877	1	AB1879	0	AB1875	1
AB1863	1	AB1875	1	AB1860	1	AB1874	0	AB1883	1	AB1883	1	AB1884	1	AB1881	1	AB1895	1	AB1892	1	AB1878	1	AB1880	1	AB1877	1
AB1864	1	AB1877	1	AB1861	1	AB1875	1	AB1884	1	AB1884	1	AB1885	1	AB1882	1	AB1896	1	AB1893	1	AB1879	0	AB1881	1	AB1878	1
AB1865	1	AB1878	1	AB1862	1	AB1877	1	AB1885	1	AB1885	1	AB1886	1	AB1883	1	AB1897	1	AB1895	1	AB1880	1	AB1882	1	AB1879	0
AB1866	1	AB1879	0	AB1863	1	AB1878	1	AB1886	1	AB1886	1	AB1887	1	AB1884	1	AB1898	1	AB1896	1	AB1881	0	AB1883	1	AB1880	0
AB1867	1	AB1880	0	AB1864	1	AB1879	0	AB1887	1	AB1887	1	AB1888	1	AB1885	1	AB1899	1	AB1897	1	AB1882	0	AB1884	1	AB1881	0
AB1868	1	AB1881	0	AB1865	1	AB1880	0	AB1888	1	AB1888	1	AB1889	1	AB1886	1	AB1900	1	AB1898	1	AB1883	1	AB1885	1	AB1882	0
AB1869	1	AB1882	0	AB1866	1	AB1881	0	AB1889	1	AB1889	1	AB1890	1	AB1887	1	AB1901	1	AB1899	1	AB1884	0	AB1886	1	AB1883	1
AB1870	0	AB1883	1	AB1867	1	AB1882	0	AB1890	1	AB1890	1	AB1891	1	AB1888	1	AB1902	1	AB1900	1	AB1885	1	AB1887	1	AB1884	0
AB1872	1	AB1884	1	AB1868	1	AB1883	1	AB1891	1	AB1891	1	AB1892	1	AB1889	1	AB1903	1	AB1901	1	AB1886	1	AB1888	1	AB1885	1
AB1873	1	AB1885	1	AB1869	1	AB1884	1	AB1892	1	AB1892	1	AB1893	1	AB1890	1	AB1904	1	AB1902	1	AB1887	1	AB1889	1	AB1886	1
AB1874	1	AB1886	1	AB1870	1	AB1885	1	AB1893	1	AB1893	1	AB1895	1	AB1891	1	AB1905	1	AB1903	1	AB1888	1	AB1890	1	AB1887	1
AB1875	1	AB1887	1	AB1872	1	AB1886	1	AB1895	1	AB1895	1	AB1896	1	AB1892	1	AB1906	1	AB1904	1	AB1889	1	AB1891	1	AB1888	1
AB1877	1	AB1888	1	AB1873	1	AB1887	1	AB1896	1	AB1896	1	AB1897	1	AB1893	1	AB1907	1	AB1905	1	AB1890	1	AB1892	1	AB1889	1
AB1878	1	AB1889	1	AB1874	1	AB1888	1	AB1897	1	AB1897	1	AB1898	1	AB1895	1	AB1908	1	AB1906	1	AB1891	1	AB1893	1	AB1890	1
AB1879	0	AB1890	1	AB1875	1	AB1889	1	AB1898	1	AB1898	1	AB1899	1	AB1896	1	AB1909	1	AB1907	1	AB1892	1	AB1895	1	AB1891	1
AB1880	0	AB1891	1	AB1877	1	AB1890	1	AB1899	1	AB1899	1	AB1900	1	AB1897	1	AB1910	1	AB1908	1	AB1893	1	AB1896	1	AB1892	1
AB1881	0	AB1892	1	AB1878	1	AB1891	1	AB1900	1	AB1900	1	AB1901	1	AB1898	1	AB1911	1	AB1909	1	AB1895	1	AB1897	1	AB1893	1
AB1882	0	AB1893	1	AB1879	1	AB1892	1	AB1901	1	AB1901	1	AB1902	1	AB1899	1	AB1912	1	AB1910	1	AB1896	1	AB1898	1	AB1895	1
AB1883	1	AB1895	1	AB1880	1	AB1893	1	AB1902	1	AB1902	1	AB1903	1	AB1900	1	AB1913	1	AB1911	1	AB1897	1	AB1899	1	AB1896	1
AB1884	0	AB1896	1	AB1881	1	AB1895	1	AB1903	1	AB1903	1	AB1904	1	AB1901	1	AB1914	1	AB1912	1	AB1898	1	AB1900	1	AB1897	1
AB1885	1	AB1897	1	AB1882	1	AB1896	1	AB1904	1	AB1904	1	AB1905	1	AB1902	1	AB1915	1	AB1913	1	AB1899	1	AB1901	1	AB1898	1
AB1886	1	AB1898	1	AB1883	1	AB1897	1	AB1905	1	AB1905	1	AB1906	1	AB1903	1	AB1917	1	AB1914	1	AB1900	1	AB1902	1	AB1899	1
AB1887	1	AB1899	1	AB1884	1	AB1898	1	AB1906	1	AB1906	1	AB1907	1	AB1904	1	AB1918	1	AB1915	1	AB1901	1	AB1903	1	AB1900	1
AB1888	1	AB1900	1	AB1885	1	AB1899	1	AB1907	1	AB1907	1	AB1908	1	AB1905	1	AB1919	1	AB1917	1	AB1902	1	AB1904	1	AB1901	1
AB1889	1	AB1901	1	AB1886	1	AB1900	1	AB1908	1	AB1908	1	AB1909	1	AB1906	1	AB1920	1	AB1918	1	AB1903	1	AB1905	1	AB1902	1
AB1890	1	AB1902	1	AB1887	1	AB1901	1	AB1909	1	AB1909	1	AB1910	1	AB1907	1	AB1921	1	AB1919	1	AB1904	1	AB1906	1	AB1903	1
AB1891	1	AB1903	1	AB1888	1	AB1902	1	AB1910	1	AB1910	1	AB1911	1	AB1908	1	AB1922	1	AB1920	1	AB1905	1	AB1907	1	AB1904	1
AB1892	1	AB1904	1	AB1889	1	AB1903	1	AB1911	1	AB1911	1	AB1912	1	AB1909	1	AB1923	1	AB1921	1	AB1906	1	AB1908	1	AB1905	1
AB1893	1	AB1905	1	AB1890	1	AB1904	1	AB1912	1	AB1912	1	AB1913	1	AB1910	1	AB1924	1	AB1922	1	AB1907	1	AB1909	1	AB1906	1
AB1895	1	AB1906	1	AB1891	1	AB1905	1	AB1913	1	AB1913	1	AB1914	1	AB1911	1	AB1925	1	AB1923	1	AB1908	1	AB1910	1	AB1907	1
AB1896	1	AB1907	1	AB1892	1	AB1906	1	AB1914	1	AB1914	1	AB1915	1	AB1912	1	AB1926	1	AB1924	1	AB1909	1	AB1911	1	AB1908	1
AB1897	1	AB1908	1	AB1893	1	AB1907	1	AB1915	1	AB1915	1	AB1917	1	AB1913	1	AB1927	0	AB1925	1	AB1910	1	AB1912	1	AB1909	1
AB1898	1	AB1909	1	AB1895	1	AB1908	1	AB1917	1	AB1917	1	AB1918	1	AB1914	1	AB1928	1	AB1926	1	AB1911	1	AB1913	1	AB1910	1
AB1899	1	AB1910	1	AB1896	1	AB1909	1	AB1918	1	AB1918	1	AB1919	1	AB1915	1	AB1929	1	AB1927	0	AB1912	1	AB1914	1	AB1911	1
AB1900	1	AB1911	1	AB1897	1	AB1910	1	AB1919	1	AB1919	1	AB1920	1	AB1917	1	AB1930	1	AB1928	1	AB1913	1	AB1915	1	AB1912	1
AB1901	1	AB1912	1	AB1898	1	AB1911	1	AB1920	1	AB1920	1	AB1921	1	AB1918	1	AB1931	1	AB1929	1	AB1914	1	AB1917	1	AB1913	1
AB1902	1	AB1913	1	AB1899	1	AB1912	1	AB1921	1	AB1921	1	AB1922	1	AB1919	1	AB1932	1	AB1930	1	AB1915	1	AB1918	1	AB1914	1
AB1903	1	AB1914	1	AB1900	1	AB1913	1	AB1922	1	AB1922	1	AB1923	1	AB1920	1	AB1933	1	AB1931	1	AB1917	1	AB1919	1	AB1915	1
AB1904	1	AB1915	1	AB1901	1	AB1914	1	AB1923	1	AB1923	1	AB1924	1	AB1921	1	AB1934	1	AB1932	1	AB1918	1	AB1920	1	AB1917	1
AB1905	1	AB1917	1	AB1902	1	AB1915	1	AB1924	1	AB1924	1	AB1925	1	AB1922	1	AB1935	1	AB1933	1	AB1919	1	AB1921	1	AB1918	1
AB1906	1	AB1918	1	AB1903	1	AB1917	1	AB1925	1	AB1925	1	AB1926	1	AB1923	1	AB1936	1	AB1934	1	AB1920	1	AB1922	1	AB1919	1
AB1907	1	AB1919	1	AB1904	1	AB1918	1	AB1926	1	AB1926	1	AB1927	0	AB1924	1	AB1937	1	AB1935	1	AB1921	1	AB1923	1	AB1920	1
AB1908	1	AB1920	1	AB1905	1	AB1919	1	AB1927	1	AB1927	1	AB1928	1	AB1925	1	AB1938	1	AB1936	1	AB1922	1	AB1924	1	AB1921	1
AB1909	1	AB1921	1	AB1906	1	AB1920	1	AB1928	1	AB1928	1	AB1929	1	AB1926	1	AB1939	1	AB1937	1	AB1923	1	AB1925	1	AB1922	1
AB1910	1	AB1922	1	AB1907	1	AB1921	1	AB1929	1	AB1929	1	AB1930	1	AB1927	1	AB1940	1	AB1938	1	AB1924	1	AB1926	1	AB1923	1
AB1911	1	AB1923	1	AB1908	1	AB1922	1	AB1930	1	AB1930	1	AB1931	1	AB1928	1	AB1941	1	AB1939	1	AB1925	1	AB1927	1	AB1924	1
AB1912	1	AB1924	1	AB1909	1	AB1923	1	AB1931	1	AB1931	1	AB1932	1	AB1929	1	AB1942	1	AB1940	1	AB1926	1	AB1928	1	AB1925	1
AB1913	1	AB1925	1	AB1910	1	AB1924	1	AB1932	1	AB1932	1	AB1933	1	AB1930	1	AB1943	1	AB1941	1	AB1927	1	AB1929	1	AB1926	1
AB1914	1	AB1926	1	AB1911	1	AB1925	1	AB1933	1	AB1933	1	AB1934	1	AB1931	1	AB1944	1	AB1942	1	AB1928	1	AB1930	1	AB1927	1
AB1915	1	AB1927	0	AB1912	1	AB1926	1	AB1934	1	AB1934	1	AB1935	1	AB1932	1	AB1945	1	AB1943	1	AB1929	1	AB1931	1	AB1928	1
AB1917	1	AB1928	1	AB1913	1	AB1927	0	AB1935	1	AB1935	1	AB1936	1	AB1933	1	AB1946	1	AB1944	1	AB1930	1	AB1932	1	AB1929	1
AB1918	1	AB1929	1	AB1914	1	AB1928	1	AB1936	1	AB1936	1	AB1937	1	AB1934	1	AB1947	1	AB1945	1	AB1931	1	AB1933	1	AB1930	1
AB1919	1	AB1930	1	AB1915	1	AB1929	1	AB1937	1	AB1937	1	AB1938	1	AB1935	1	AB1948	1	AB1946	1	AB1932	1	AB1934	1	AB1931	1
AB1920	1	AB1931	1	AB1917	1	AB1930	1	AB1938	1	AB1938	1	AB1939	1	AB1936	1	AB1949	1	AB1947	1	AB1933	1	AB1935	1	AB1932	1
AB1921	1	AB1932	0	AB1918	1	AB1931	1	AB1939	1	AB1939	1	AB1940	1	AB1937	1	AB1950	1	AB1948	1	AB1934	1	AB1936	1	AB1933	1
AB1922	1	AB1933	1	AB1919	1	AB1932	1	AB1940	1	AB1940	1	AB1941	1	AB1938	1	AB1951	1	AB1949	1	AB1935	1	AB1937	1	AB1934	1
AB1923	1	AB1934	1	AB1920	1	AB1933	1	AB1941	1	AB1941	1	AB1942	1	AB1939	1	AB1952	1	AB1950	1	AB1936	1	AB1938	1	AB1935	1
AB1924	1	AB1935	1	AB1921	1	AB1934	1	AB1942	1	AB1942	1	AB1943	1	AB1940	1	AB1953	1	AB1951	1	AB1937	1	AB1939	1	AB1936	1
AB1925	1	AB1936	1	AB1922	1	AB1935	1	AB1943	1	AB1943	1	AB1944	1	AB1941	1	AB1954	1	AB1952	0	AB1938	1	AB1940	1	AB1937	1
AB1926	1	AB1937	1	AB1923	1	AB1936	1	AB1944	1	AB1944	1	AB1945	1	AB1942	1	AB1955	1	AB1953	1	AB1939	1	AB1941	1	AB1938	1
AB1927	0	AB1938	1	AB1924	1	AB1937	1	AB1945	1	AB1945	1	AB1946	1	AB1943	1	AB1956	1	AB1954	1	AB1940	1	AB1942	1	AB1939	1
AB1928	1	AB1939	1	AB1925	1	AB1938	1	AB1946	1	AB1946	1	AB1947	1	AB1944	1	AB1957	1	AB1955	1	AB1941	1	AB1943	1	AB1940	1
AB1929	1	AB1940	1	AB1926	1	AB1939	1	AB1947	1	AB1947	1	AB1948	1	AB1945	1	AB1958	1	AB1956	1	AB1942	1	AB1944	1	AB1941	1
AB1930	1	AB1941	1	AB1927	1	AB1940	1	AB1948	1	AB1948	1	AB1949	1	AB1946	1	AB1959	1	AB1957	1	AB1943	1	AB1945	1	AB1942	1
AB1931	1	AB1942	1	AB1928	1	AB1941	1	AB1949	1	AB1949	1	AB1950	1	AB1947	1	AB1960	1	AB1958	1	AB1944	1	AB1946	1	AB1943	1
AB1932	0	AB1943	1	AB1929	1	AB1942	1	AB1950	1	AB1950	1	AB1951	1	AB1948	1	AB1961	1	AB1959	1	AB1945	1	AB1947	1	AB1944	1
AB1933	1	AB1944	1	AB1930	1	AB1943	1	AB1951	1	AB1951	1	AB1952	1	AB1949	1	AB1962	1	AB1960	1	AB1946	1	AB1948	1	AB1945	1
AB1934	1	AB1945	1	AB1931	1	AB1944	1	AB1952	1	AB1952	1	AB1953	1	AB1950	1	AB1963	1	AB1961	1	AB1947	1	AB1949	1	AB1946	1
AB1935	1	AB1946	1	AB1932	1	AB1945	1	AB1953	1	AB1953	1	AB1954	1	AB1951	1	AB1964	1	AB1962	1	AB1948	1	AB1950	1	AB1947	1
AB1936	1	AB1947	1	AB1933	1	AB1946	1	AB1954	1	AB1954	1	AB1955	1	AB1952	1	AB1965	1	AB1963	1	AB1949	1	AB1951	1	AB1948	1
AB1937	1	AB1948	1	AB1934	1	AB1947	1	AB1955	1	AB1955	1	AB1956	1	AB1953	1	AB1966	1	AB1964	1	AB1950	1	AB1952	1	AB1949	1
AB1938	1	AB1949	1	AB1935	1	AB1948	1	AB1956	1	AB1956	1	AB1957	1	AB1954	1	AB1967	1	AB1965	1	AB1951	1	AB1953	1	AB1950	0
AB1939	1	AB1950	0	AB1936	1	AB1949	1	AB1957	1	AB1957	1	AB1958	1	AB1955	1	AB1968	1	AB1966	1	AB1952	1	AB1954	1	AB1951	1
AB1940	1	AB1951	0	AB1937	1	AB1950	1	AB1958	1	AB1958	1	AB1959	1	AB1956	1	AB1969	1	AB1967	1	AB1953	1	AB1955	1	AB1952	1
AB1941	1	AB1952	0	AB1938	1	AB1951	0	AB1959	1	AB1959	1	AB1960	1	AB1957	1	AB1970	1	AB1968	1	AB1954	1	AB1956	1	AB1953	1
AB1942	1	AB1953	1	AB1939	1	AB1952	0	AB1960	1	AB1960	1	AB1961	1	AB1958	1	AB1971	1	AB1969	1	AB1955	1	AB1957	1	AB1954	1
AB1943	1	AB1954	1	AB1940	1	AB1953	1	AB1961	1	AB1961	1	AB1962	1	AB1959	1	AB1972	1	AB1970	1	AB1956	1	AB1958	1	AB1955	1
AB1944	1	AB1955	1	AB1941	1	AB1954	1	AB1962	1	AB1962	1	AB1963	1	AB1960	1	AB1973	1	AB1971	1	AB1957	1	AB1959	1	AB1956	1
AB1945	1	AB1956	1	AB1942	1	AB1955	1	AB1963	1	AB1963	1	AB1964	1	AB1961	1	AB1974	1	AB1972	1	AB1958	1	AB1960	1	AB1957	1
AB1946	1	AB1957	1	AB1943	1	AB1956	1	AB1964	1	AB1964	1	AB1965	1	AB1962	1	AB1975	1	AB1973	1	AB1959	1	AB1961	1	AB1958	1
AB1947	1	AB1958	1	AB1944	1	AB1957	1	AB1965	1	AB1965	1	AB1966	1	AB1963	1	AB1976	1	AB1974	1	AB1960	1	AB1962	1	AB1959	1
AB1948	1	AB1959	1	AB1945	1	AB1958	1	AB1966	1	AB1966	1	AB1967	1	AB1964	1	AB1977	1	AB1975	1	AB1961	1	AB1963	1	AB1960	1
AB1949	1	AB1960	1	AB1946	1	AB1959	1	AB1967	1	AB1967	1	AB1968	1	AB1965	1	AB1978	1	AB1976	1	AB1962	1	AB1964	1	AB1961	1
AB1950	0	AB1961	1	AB1947	1	AB1960	1	AB1968	1	AB1968	1	AB1969	1	AB1966	1	AB1979	1	AB1977	1	AB1963	1	AB1965	1	AB1962	1
AB1951	0	AB1962	1	AB1948	1	AB1961	1	AB1969	1	AB1969	1	AB1970	1	AB1967	1	AB1980	1	AB1978	1	AB1964	1	AB1966	1	AB1963	1
AB1952	0	AB1963	1	AB1949	1	AB1962	1	AB1970	1	AB1970	1	AB1971	1	AB1968	1	AB1982	1	AB1979	1	AB1965	1	AB1967	1	AB1964	1
AB1953	1	AB1964	1	AB1950	1	AB1963	1	AB1971	1	AB1971	1	AB1972	1	AB1969	1	AB1983	1	AB1980	1	AB1966	1	AB1968	1	AB1965	1
AB1954	1	AB1965	1	AB1951	1	AB1964	1	AB1972	1	AB1972	1	AB1973	1	AB1970	1	AB1984	1	AB1982	1	AB1967	1	AB1969	1	AB1966	1
AB1955	1	AB1966	1	AB1952	1	AB1965	1	AB1973	1	AB1973	1	AB1974	1	AB1971	1	AB1985	1	AB1983	1	AB1968	1	AB1970	1	AB1967	1
AB1956	1	AB1967	1	AB1953	1	AB1966	1	AB1974	1	AB1974	1	AB1975	1	AB1972	1	AB1986	1	AB1984	1	AB1969	1	AB1971	1	AB1968	1
AB1957	1	AB1968	1	AB1954	1	AB1967	1	AB1975	1	AB1975	1	AB1976	1	AB1973	1	AB1987	1	AB1985	1	AB1970	1	AB1972	1	AB1969	1
AB1958	1	AB1969	1	AB1955	1	AB1968	1	AB1976	1	AB1976	1	AB1977	1	AB1974	1	AB1988	1	AB1986	1	AB1971	1	AB1973	1	AB1970	1
AB1959	1	AB1970	1	AB1956	1	AB1969	1	AB1977	1	AB1977	1	AB1978	1	AB1975	1	AB1989	1	AB1987	1	AB1972	1	AB1974	1	AB1971	1
AB1960	1	AB1971	1	AB1957	1	AB1970	1	AB1978	1	AB1978	1	AB1979	1	AB1976	1	AB1990	1	AB1988	1	AB1973	1	AB1975	1	AB1972	1
AB1961	1	AB1972	1	AB1958	1	AB1971	1	AB1979	1	AB1979	1	AB1980	1	AB1977	1	AB1991	1	AB1989	1	AB1974	1	AB1976	1	AB1973	1
AB1962	1	AB1973	1	AB1959	1	AB1972	1	AB1980	1	AB1980	1	AB1982	1	AB1978	1	AB1992	1	AB1990	1	AB1975	1	AB1977	1	AB1974	1
AB1963	0	AB1974	1	AB1960	1	AB1973	1	AB1982	1	AB1981	1	AB1983	1	AB1979	1	AB1993	1	AB1991	1	AB1976	1	AB1978	1	AB1975	1
AB1964	1	AB1975	1	AB1961	1	AB1974	1	AB1983	1	AB1982	1	AB1984	1	AB1980	1	AB1994	1	AB1992	1	AB1977	1	AB1979	1	AB1976	1
AB1965	1	AB1976	1	AB1962	1	AB1975	1	AB1984	1	AB1983	1	AB1985	1	AB1982	1	AB1996	1	AB1993	1	AB1978	1	AB1980	1	AB1977	1
AB1966	1	AB1977	1	AB1963	1	AB1976	1	AB1985	1	AB1984	1	AB1986	1	AB1983	1	AB1997	1	AB1994	1	AB1979	1	AB1981	1	AB1978	1
AB1967	1	AB1978	1	AB1964	1	AB1977	1	AB1986	1	AB1985	1	AB1987	1	AB1984	1	AB1998	1	AB1996	1	AB1980	1	AB1982	1	AB1979	1
AB1968	1	AB1979	1	AB1965	1	AB1978	1	AB1987	1	AB1986	1	AB1988	1	AB1985	1	AB1999	1	AB1997	1	AB1981	1	AB1983	1	AB1980	1
AB1969	1	AB1980	1	AB1966	1	AB1979	1	AB1988	1	AB1987	1	AB1989	1	AB1986	1	AB2000	1	AB1998	0	AB1982	1	AB1984	1	AB1981	1
AB1970	1	AB1981	1	AB1967	1	AB1980	1	AB1989	1	AB1988	1	AB1990	1	AB1987	1	AB2001	1	AB1999	0	AB1983	1	AB1985	1	AB1982	1
AB1971	1	AB1982	1	AB1968	1	AB1981	0	AB1990	1	AB1989	1	AB1991	1	AB1988	1	AB2002	1	AB2000	1	AB1984	1	AB1986	1	AB1983	1
AB1972	1	AB1983	1	AB1969	1	AB1982	1	AB1991	1	AB1990	1	AB1992	1	AB1989	1	AB2003	1	AB2001	1	AB1985	1	AB1987	1	AB1984	1
AB1973	1	AB1984	1	AB1970	1	AB1983	1	AB1992	1	AB1991	1	AB1993	1	AB1990	1	AB2004	1	AB2002	1	AB1986	1	AB1988	1	AB1985	1
AB1974	1	AB1985	1	AB1971	1	AB1984	1	AB1993	1	AB1992	1	AB1994	1	AB1991	1	AB2005	1	AB2003	1	AB1987	1	AB1989	1	AB1986	1
AB1975	1	AB1986	1	AB1972	1	AB1985	1	AB1994	1	AB1993	1	AB1996	1	AB1992	1	AB2006	1	AB2004	1	AB1988	1	AB1990	1	AB1987	1
AB1976	1	AB1987	1	AB1973	1	AB1986	1	AB1996	1	AB1994	1	AB1997	1	AB1993	1	AB2007	1	AB2005	1	AB1989	1	AB1991	1	AB1988	1
AB1977	1	AB1988	1	AB1974	1	AB1987	1	AB1997	1	AB1996	1	AB1998	1	AB1994	1	AB2008	1	AB2006	1	AB1990	1	AB1992	1	AB1989	1
AB1978	1	AB1989	1	AB1975	1	AB1988	1	AB1998	1	AB1997	1	AB1999	1	AB1996	1	AB2009	1	AB2007	1	AB1991	1	AB1993	1	AB1990	1
AB1979	1	AB1990	1	AB1976	1	AB1989	1	AB1999	1	AB1998	0	AB2000	1	AB1997	1	AB2010	1	AB2008	1	AB1992	1	AB1994	1	AB1991	1
AB1980	1	AB1991	1	AB1977	1	AB1990	1	AB2000	1	AB1999	1	AB2001	1	AB1998	1	AB2011	1	AB2009	1	AB1993	1	AB1996	1	AB1992	1
AB1981	1	AB1992	1	AB1978	1	AB1991	1	AB2001	1	AB2000	1	AB2002	1	AB1999	1	AB2013	0	AB2010	1	AB1994	1	AB1997	1	AB1993	1
AB1982	1	AB1993	1	AB1979	1	AB1992	1	AB2002	1	AB2001	1	AB2003	1	AB2000	1	AB2014	1	AB2011	1	AB1996	1	AB1998	1	AB1994	1
AB1983	1	AB1994	1	AB1980	1	AB1993	1	AB2003	1	AB2002	1	AB2004	1	AB2001	1	AB2015	1	AB2013	0	AB1997	1	AB1999	1	AB1996	1
AB1984	1	AB1996	1	AB1981	1	AB1994	1	AB2004	1	AB2003	1	AB2005	1	AB2002	1	AB2016	1	AB2014	1	AB1998	1	AB2000	1	AB1997	1
AB1985	1	AB1997	1	AB1982	1	AB1996	1	AB2005	1	AB2004	1	AB2006	1	AB2003	1	AB2017	1	AB2015	1	AB1999	1	AB2001	1	AB1998	1
AB1986	1	AB1998	0	AB1983	1	AB1997	1	AB2006	1	AB2005	1	AB2007	1	AB2004	1	AB2018	1	AB2016	1	AB2000	1	AB2002	1	AB1999	1
AB1987	1	AB1999	1	AB1984	1	AB1998	1	AB2007	1	AB2006	1	AB2008	1	AB2005	1	AB2019	1	AB2017	1	AB2001	1	AB2003	1	AB2000	1
AB1988	1	AB2000	1	AB1985	1	AB1999	1	AB2008	1	AB2007	1	AB2009	1	AB2006	1	AB2020	1	AB2018	1	AB2002	1	AB2004	1	AB2001	1
AB1989	1	AB2001	1	AB1986	1	AB2000	1	AB2009	1	AB2008	1	AB2010	1	AB2007	1	AB2021	0	AB2019	1	AB2003	1	AB2005	1	AB2002	1
AB1990	1	AB2002	1	AB1987	1	AB2001	1	AB2010	1	AB2009	1	AB2011	1	AB2008	1	AB2022	1	AB2020	1	AB2004	1	AB2006	1	AB2003	1
AB1991	1	AB2003	1	AB1988	1	AB2002	1	AB2011	1	AB2010	1	AB2012	1	AB2009	1	AB2023	1	AB2021	0	AB2005	1	AB2007	1	AB2004	1
AB1992	1	AB2004	1	AB1989	1	AB2003	1	AB2012	1	AB2011	1	AB2013	1	AB2010	1	AB2024	1	AB2023	1	AB2006	1	AB2008	1	AB2005	1
AB1993	1	AB2005	1	AB1990	1	AB2004	1	AB2013	1	AB2012	1	AB2014	1	AB2011	1	AB2025	1	AB2024	1	AB2007	1	AB2009	1	AB2006	1
AB1994	1	AB2006	1	AB1991	1	AB2005	1	AB2014	1	AB2013	1	AB2015	1	AB2012	1	AB2026	1	AB2025	1	AB2008	1	AB2010	1	AB2007	1
AB1996	1	AB2007	1	AB1992	1	AB2006	1	AB2015	1	AB2014	1	AB2016	1	AB2013	1	AB2027	1	AB2026	1	AB2009	1	AB2011	1	AB2008	1
AB1997	1	AB2008	1	AB1993	1	AB2007	1	AB2016	1	AB2015	1	AB2017	1	AB2014	1	AB2028	1	AB2027	1	AB2010	1	AB2012	1	AB2009	1
AB1998	1	AB2009	1	AB1994	1	AB2008	1	AB2017	1	AB2016	1	AB2018	1	AB2015	1	AB2029	1	AB2028	1	AB2011	1	AB2013	1	AB2010	1
AB1999	1	AB2010	1	AB1996	1	AB2009	1	AB2018	1	AB2017	1	AB2019	1	AB2016	1	AB2030	1	AB2029	1	AB2012	1	AB2014	1	AB2011	1
AB2000	1	AB2011	1	AB1997	1	AB2010	1	AB2019	1	AB2018	1	AB2020	1	AB2017	1	AB2031	1	AB2030	1	AB2013	1	AB2015	1	AB2012	1
AB2001	1	AB2012	1	AB1998	1	AB2011	1	AB2020	1	AB2019	1	AB2021	0	AB2018	1	AB2032	1	AB2031	1	AB2014	1	AB2016	1	AB2013	1
AB2002	1	AB2013	0	AB1999	1	AB2012	1	AB2021	1	AB2020	1	AB2022	1	AB2019	1	AB2033	1	AB2032	1	AB2015	1	AB2017	1	AB2014	1
AB2003	1	AB2014	1	AB2000	1	AB2013	1	AB2022	1	AB2021	0	AB2023	1	AB2020	1	AB2034	1	AB2033	1	AB2016	1	AB2018	1	AB2015	1
AB2004	1	AB2015	1	AB2001	1	AB2014	1	AB2023	1	AB2022	1	AB2024	1	AB2021	1	AB2035	1	AB2034	1	AB2017	1	AB2019	1	AB2016	1
AB2005	1	AB2016	1	AB2002	1	AB2015	1	AB2024	1	AB2023	1	AB2025	1	AB2022	1	AB2036	1	AB2035	1	AB2018	1	AB2020	1	AB2017	1
AB2006	1	AB2017	1	AB2003	1	AB2016	1	AB2025	1	AB2024	1	AB2026	1	AB2023	1	AB2037	1	AB2036	1	AB2019	1	AB2021	1	AB2018	1
AB2007	1	AB2018	1	AB2004	1	AB2017	1	AB2026	1	AB2025	1	AB2027	1	AB2024	1	AB2038	1	AB2037	1	AB2020	1	AB2022	1	AB2019	1
AB2008	1	AB2019	1	AB2005	1	AB2018	1	AB2027	1	AB2026	1	AB2028	1	AB2025	1	AB2039	1	AB2038	1	AB2021	0	AB2023	1	AB2020	1
AB2009	1	AB2020	1	AB2006	1	AB2019	1	AB2028	1	AB2027	1	AB2029	1	AB2026	1	AB2040	1	AB2039	1	AB2022	1	AB2024	1	AB2021	1
AB2010	1	AB2021	0	AB2007	1	AB2020	1	AB2029	1	AB2028	1	AB2030	1	AB2027	1	AB2041	1	AB2040	1	AB2023	1	AB2025	1	AB2022	1
AB2011	1	AB2022	1	AB2008	1	AB2021	1	AB2030	1	AB2029	1	AB2031	1	AB2028	1	AB2042	1	AB2041	1	AB2024	1	AB2026	1	AB2023	1
AB2012	1	AB2023	1	AB2009	1	AB2022	1	AB2031	1	AB2030	1	AB2032	1	AB2029	1	AB2043	1	AB2042	1	AB2025	1	AB2027	1	AB2024	1
AB2013	0	AB2024	1	AB2010	1	AB2023	1	AB2032	1	AB2031	1	AB2033	1	AB2030	1	AB2044	1	AB2043	1	AB2026	1	AB2028	1	AB2025	1
AB2014	1	AB2025	1	AB2011	1	AB2024	1	AB2033	1	AB2032	1	AB2034	1	AB2031	1	AB2045	1	AB2044	1	AB2027	1	AB2029	1	AB2026	1
AB2015	1	AB2026	1	AB2012	1	AB2025	1	AB2034	1	AB2033	1	AB2035	1	AB2032	1	AB2046	1	AB2045	1	AB2028	1	AB2030	1	AB2027	1
AB2016	1	AB2027	1	AB2013	1	AB2026	1	AB2035	1	AB2034	1	AB2036	1	AB2033	1	AB2047	1	AB2046	1	AB2029	1	AB2031	1	AB2028	1
AB2017	1	AB2028	1	AB2014	1	AB2027	1	AB2036	1	AB2035	1	AB2037	1	AB2034	1	AB2048	1	AB2047	1	AB2030	1	AB2032	1	AB2029	1
AB2018	1	AB2029	1	AB2015	1	AB2028	1	AB2037	1	AB2036	1	AB2038	1	AB2035	1	AB2049	1	AB2048	1	AB2031	1	AB2033	1	AB2030	1
AB2019	1	AB2030	1	AB2016	1	AB2029	1	AB2038	1	AB2037	1	AB2039	1	AB2036	1	AB2050	1	AB2049	1	AB2032	1	AB2034	1	AB2031	1
AB2020	0	AB2031	1	AB2017	1	AB2030	1	AB2039	1	AB2038	1	AB2040	1	AB2037	1	AB2051	1	AB2050	1	AB2033	1	AB2035	1	AB2032	1
AB2021	0	AB2032	1	AB2018	1	AB2031	1	AB2040	1	AB2039	1	AB2041	1	AB2038	1	AB2052	1	AB2051	1	AB2034	1	AB2036	1	AB2033	1
AB2022	1	AB2033	1	AB2019	1	AB2032	1	AB2041	1	AB2040	1	AB2042	1	AB2039	1	AB2053	1	AB2052	1	AB2035	1	AB2037	1	AB2034	1
AB2023	1	AB2034	1	AB2020	1	AB2033	1	AB2042	1	AB2041	1	AB2043	1	AB2040	1	AB2054	1	AB2053	1	AB2036	1	AB2038	1	AB2035	1
AB2024	1	AB2035	1	AB2021	1	AB2034	1	AB2043	1	AB2042	1	AB2044	1	AB2041	1	AB2055	1	AB2054	1	AB2037	1	AB2039	1	AB2036	1
AB2025	1	AB2036	1	AB2022	1	AB2035	1	AB2044	1	AB2043	1	AB2045	1	AB2042	1	AB2056	1	AB2055	1	AB2038	1	AB2040	1	AB2037	1
AB2026	1	AB2037	1	AB2023	1	AB2036	1	AB2045	1	AB2044	1	AB2046	1	AB2043	1	AB2057	1	AB2056	1	AB2039	1	AB2041	1	AB2038	1
AB2027	1	AB2038	1	AB2024	1	AB2037	1	AB2046	1	AB2045	1	AB2047	1	AB2044	1	AB2058	1	AB2057	1	AB2040	1	AB2042	1	AB2039	1
AB2028	1	AB2039	1	AB2025	1	AB2038	1	AB2047	1	AB2046	1	AB2048	1	AB2045	1	AB2059	1	AB2058	1	AB2041	1	AB2043	1	AB2040	1
AB2029	1	AB2040	1	AB2026	1	AB2039	1	AB2048	1	AB2047	1	AB2049	1	AB2046	1	AB2060	1	AB2059	1	AB2042	1	AB2044	1	AB2041	1
AB2030	1	AB2041	1	AB2027	1	AB2040	1	AB2049	1	AB2048	1	AB2050	1	AB2047	1	AB2061	1	AB2060	1	AB2043	1	AB2045	1	AB2042	1
AB2031	1	AB2042	1	AB2028	1	AB2041	1	AB2050	1	AB2049	1	AB2051	1	AB2048	1	AB2062	1	AB2061	1	AB2044	1	AB2046	1	AB2043	1
AB2032	1	AB2043	1	AB2029	1	AB2042	1	AB2051	1	AB2050	1	AB2052	1	AB2049	1	AB2063	1	AB2062	1	AB2045	1	AB2047	1	AB2044	1
AB2033	1	AB2044	1	AB2030	1	AB2043	1	AB2052	1	AB2051	1	AB2053	1	AB2050	1	AB2064	1	AB2063	1	AB2046	1	AB2048	1	AB2045	1
AB2034	1	AB2045	1	AB2031	1	AB2044	1	AB2053	1	AB2052	1	AB2054	1	AB2051	1	AB2066	1	AB2064	1	AB2047	1	AB2049	1	AB2046	1
AB2035	1	AB2046	1	AB2032	1	AB2045	1	AB2054	1	AB2053	1	AB2055	1	AB2052	1	AB2067	1	AB2066	1	AB2048	1	AB2050	1	AB2047	1
AB2036	1	AB2047	1	AB2033	1	AB2046	1	AB2055	1	AB2054	1	AB2056	1	AB2053	1	AB2068	1	AB2067	1	AB2049	1	AB2051	1	AB2048	1
AB2037	1	AB2048	1	AB2034	1	AB2047	1	AB2056	1	AB2055	1	AB2057	1	AB2054	1	AB2069	1	AB2068	1	AB2050	1	AB2052	1	AB2049	1
AB2038	1	AB2049	1	AB2035	1	AB2048	1	AB2057	1	AB2056	1	AB2058	1	AB2055	1	AB2070	1	AB2069	1	AB2051	1	AB2053	1	AB2050	1
AB2039	1	AB2050	1	AB2036	1	AB2049	1	AB2058	1	AB2057	1	AB2059	1	AB2056	1	AB2071	1	AB2070	1	AB2052	1	AB2054	1	AB2051	1
AB2040	1	AB2051	1	AB2037	1	AB2050	1	AB2059	1	AB2058	1	AB2060	1	AB2057	1	AB2072	1	AB2071	1	AB2053	1	AB2055	1	AB2052	1
AB2041	1	AB2052	1	AB2038	1	AB2051	1	AB2060	1	AB2059	1	AB2061	1	AB2058	1	AB2073	1	AB2072	1	AB2054	1	AB2056	1	AB2053	1
AB2042	1	AB2053	1	AB2039	1	AB2052	1	AB2061	1	AB2060	1	AB2062	1	AB2059	1	AB2074	1	AB2073	1	AB2055	1	AB2057	1	AB2054	1
AB2043	1	AB2054	1	AB2040	1	AB2053	1	AB2062	1	AB2061	1	AB2063	1	AB2060	1	AB2075	1	AB2074	1	AB2056	1	AB2058	1	AB2055	1
AB2044	1	AB2055	1	AB2041	1	AB2054	1	AB2063	1	AB2062	1	AB2064	1	AB2061	1	AB2076	1	AB2075	1	AB2057	1	AB2059	1	AB2056	1
AB2045	1	AB2056	1	AB2042	1	AB2055	1	AB2064	1	AB2063	1	AB2066	1	AB2062	1	AB2077	1	AB2076	1	AB2058	1	AB2060	1	AB2057	1
AB2046	1	AB2057	1	AB2043	1	AB2056	1	AB2066	1	AB2064	1	AB2067	1	AB2063	1	AB2078	1	AB2077	1	AB2059	1	AB2061	1	AB2058	1
AB2047	1	AB2058	1	AB2044	1	AB2057	1	AB2067	1	AB2066	1	AB2068	1	AB2064	1	AB2079	1	AB2078	1	AB2060	1	AB2062	1	AB2059	1
AB2048	1	AB2059	1	AB2045	1	AB2058	1	AB2068	1	AB2067	1	AB2069	1	AB2066	1	AB2080	1	AB2079	1	AB2061	1	AB2063	1	AB2060	1
AB2049	1	AB2060	1	AB2046	1	AB2059	1	AB2069	1	AB2068	1	AB2070	1	AB2067	1	AB2081	1	AB2080	1	AB2062	1	AB2064	1	AB2061	1
AB2050	1	AB2061	1	AB2047	1	AB2060	1	AB2070	1	AB2069	1	AB2071	1	AB2068	1	AB2082	1	AB2081	1	AB2063	1	AB2066	1	AB2062	1
AB2051	1	AB2062	1	AB2048	1	AB2061	1	AB2071	1	AB2070	1	AB2072	1	AB2069	1	AB2083	1	AB2082	1	AB2064	1	AB2067	1	AB2063	1
AB2052	1	AB2063	1	AB2049	1	AB2062	1	AB2072	1	AB2071	1	AB2073	1	AB2070	1	AB2085	1	AB2083	1	AB2066	1	AB2068	1	AB2064	1
AB2053	1	AB2064	1	AB2050	1	AB2063	1	AB2073	1	AB2072	1	AB2074	1	AB2071	1	AB2086	1	AB2084	1	AB2067	1	AB2069	1	AB2066	2
AB2054	1	AB2066	1	AB2051	1	AB2064	1	AB2074	1	AB2073	1	AB2075	1	AB2072	1	AB2087	1	AB2085	1	AB2068	1	AB2070	1	AB2067	2
AB2055	1	AB2067	1	AB2052	1	AB2066	1	AB2075	1	AB2074	1	AB2076	1	AB2073	1	AB2088	1	AB2086	1	AB2069	1	AB2071	1	AB2068	1
AB2056	1	AB2068	1	AB2053	1	AB2067	1	AB2076	1	AB2075	1	AB2077	1	AB2074	1	AB2089	1	AB2087	1	AB2070	1	AB2072	1	AB2069	2
AB2057	1	AB2069	1	AB2054	1	AB2068	1	AB2077	1	AB2076	1	AB2078	1	AB2075	1	AB2090	0	AB2088	1	AB2071	1	AB2073	1	AB2070	1
AB2058	1	AB2070	1	AB2055	1	AB2069	1	AB2078	1	AB2077	1	AB2079	1	AB2076	1	AB2091	0	AB2089	1	AB2072	1	AB2074	1	AB2071	1
AB2059	1	AB2071	1	AB2056	1	AB2070	1	AB2079	1	AB2078	1	AB2080	1	AB2077	1	AB2094	0	AB2090	0	AB2073	1	AB2075	1	AB2072	1
AB2060	1	AB2072	1	AB2057	1	AB2071	1	AB2080	1	AB2079	1	AB2081	1	AB2078	1	AB2095	0	AB2091	0	AB2074	1	AB2076	1	AB2073	1
AB2061	1	AB2073	1	AB2058	1	AB2072	1	AB2081	1	AB2080	1	AB2082	1	AB2079	1	AB2096	0	AB2094	0	AB2075	1	AB2077	1	AB2074	1
AB2062	1	AB2074	1	AB2059	1	AB2073	1	AB2082	1	AB2081	1	AB2083	1	AB2080	1	AB2097	0	AB2095	0	AB2076	1	AB2078	1	AB2075	1
AB2063	1	AB2075	1	AB2060	1	AB2074	1	AB2083	1	AB2082	1	AB2084	1	AB2081	1	AB2098	1	AB2096	0	AB2077	1	AB2079	1	AB2076	1
AB2064	1	AB2076	1	AB2061	1	AB2075	1	AB2084	1	AB2083	1	AB2085	1	AB2082	1	AB2099	1	AB2097	0	AB2078	1	AB2080	1	AB2077	1
AB2066	2	AB2077	1	AB2062	1	AB2076	1	AB2085	1	AB2084	1	AB2086	1	AB2083	1	AB2100	1	AB2098	1	AB2079	1	AB2081	1	AB2078	1
AB2067	2	AB2078	1	AB2063	1	AB2077	1	AB2086	1	AB2085	1	AB2087	1	AB2084	1	AB2103	1	AB2099	1	AB2080	1	AB2082	1	AB2079	1
AB2068	1	AB2079	1	AB2064	1	AB2078	1	AB2087	1	AB2086	1	AB2088	1	AB2085	1	AB2104	1	AB2100	1	AB2081	1	AB2083	1	AB2080	1
AB2069	2	AB2080	1	AB2066	1	AB2079	1	AB2088	1	AB2087	1	AB2089	1	AB2086	1	AB2105	1	AB2103	1	AB2082	1	AB2084	1	AB2081	1
AB2070	2	AB2081	1	AB2067	1	AB2080	1	AB2089	1	AB2088	1	AB2090	0	AB2087	1	AB2106	1	AB2104	1	AB2083	1	AB2085	1	AB2082	1
AB2071	1	AB2082	1	AB2068	1	AB2081	1	AB2090	0	AB2089	1	AB2091	0	AB2088	1	AB2107	1	AB2105	1	AB2084	1	AB2086	1	AB2083	1
AB2072	1	AB2083	1	AB2069	1	AB2082	1	AB2091	0	AB2090	0	AB2094	0	AB2089	1	AB2108	1	AB2106	1	AB2085	1	AB2087	1	AB2084	1
AB2073	1	AB2084	1	AB2070	1	AB2083	1	AB2094	0	AB2091	0	AB2095	0	AB2090	1	AB2109	1	AB2107	1	AB2086	1	AB2088	1	AB2085	1
AB2074	1	AB2085	1	AB2071	1	AB2084	1	AB2095	0	AB2094	0	AB2096	1	AB2091	1	AB2110	1	AB2108	1	AB2087	1	AB2089	1	AB2086	1
AB2075	1	AB2086	1	AB2072	1	AB2085	1	AB2096	1	AB2095	0	AB2097	0	AB2094	1	AB2111	1	AB2109	1	AB2088	1	AB2090	1	AB2087	1
AB2076	1	AB2087	1	AB2073	1	AB2086	1	AB2097	0	AB2096	1	AB2098	1	AB2095	1	AB2112	1	AB2110	1	AB2089	1	AB2091	1	AB2088	1
AB2077	1	AB2088	1	AB2074	1	AB2087	1	AB2098	1	AB2097	0	AB2099	1	AB2096	1	AB2113	1	AB2111	1	AB2090	0	AB2094	1	AB2089	1
[truncated: 241 more rows]
